# Supplementary material for: Evaluation of ambient mass spectrometry tools for assessing inherent postharvest pepper quality
Source: Hortic Res. 2021 Jul 1;8:160. doi: 10.1038/s41438-021-00596-x (PMC8245583; doi:10.1038/s41438-021-00596-x)
Supplement: Supplementary file 4 — Table S2 [file 41438_2021_596_MOESM4_ESM.xlsx]

## Sheet: Dataset Information
	Supplementary Data Table 1. DART-MS data. Preprocessing was conducted using a beta version of WRC Abstract Model Builder (Waters Corporation, Manchester, UK). Scans corresponding to the pepper sample spectra were selected and the signal was summed to generate one spectrum per sample. Data was normalized to the total ion current for each sample. Peak binning was conducted at an interval of 0.5 m/z…

## Sheet: DART Matrix (10-30-20)
File	Cultivar	Color	Market Class	Pungency	50.25	50.75	51.25	51.75	52.25	52.75	53.25	53.75	54.25	54.75	55.25	55.75	56.25	56.75	57.25	57.75	58.25	58.75	59.25	59.75	60.25	60.75	61.25	61.75	62.25	62.75	63.25	63.75	64.25	64.75	65.25	65.75	66.25	66.75	67.25	67.75	68.25	68.75	69.25	69.75	70.25	70.75	71.25	71.75	72.25
1_Abay	Abay	Yellow	Bell	Sweet	3e-08	6.71e-06	3.5e-06	8.7e-07	3.5e-07	2.33e-06	6.53e-06	1.65e-06	3.36e-06	8.21e-05	9.13e-05	1.36e-06	8.63e-06	0.000111542	0.000101508	6.28e-05	0.000139612	0.00120671	0.00113535	8.7e-05	8.49e-05	9.73e-05	0.000364228	0.00468808	0.00381613	2.14e-05	2.28e-05	2.43e-05	2.14e-05	2.69e-06	2.29e-06	1.18e-05	1.43e-05	4.83e-05	4.99e-05	9.63e-07	2.34e-05	0.000150048	0.000186614	1.79e-05	0.000135365	0.00182915	0.00180685	8.16e-05	0.000265596
3_Abay	Abay	Yellow	Bell	Sweet	2.9e-07	5.27e-06	1.14e-05	2e-07	2.6e-07	1.45e-06	4.1e-07	6e-08	2.14e-06	0.000104893	7.23e-05	8.8e-07	9.81e-06	0.000125314	0.000118097	7.99e-05	0.000178837	0.0017655	0.00152002	0.000162833	0.000127895	0.000166275	0.000389256	0.00873705	0.00744785	5.85e-05	2.35e-05	4.28e-05	3.71e-05	3.25e-06	5.9e-06	6.3e-07	7.86e-06	3.12e-05	2.72e-05	1.31e-05	1.75e-05	0.000147349	0.000177446	2.73e-05	0.000157551	0.00238379	0.00256879	0.000127537	0.000351188
4_Abay	Abay	Yellow	Bell	Sweet	2.1e-07	7.8e-07	8.6e-07	5.1e-07	1.8e-07	6.9e-07	5.7e-07	2.09e-06	6.97e-06	0.00013851	4.01e-05	2e-08	5.04e-05	0.000163102	0.00017329	0.000271899	0.000258297	0.00289463	0.00374734	0.000350883	0.000243711	0.000281877	0.000789943	0.0108386	0.00851316	2.56e-05	2.03e-05	6.97e-05	5.99e-05	4.2e-07	4.3e-07	9.78e-06	4.8e-07	5.38e-05	2.82e-05	1.4e-05	2.49e-05	0.000286954	0.000256525	1.38e-05	0.000399529	0.00603055	0.00458661	0.000165655	0.000371327
5_Abay	Abay	Yellow	Bell	Sweet	1.63e-06	4.84e-06	4.01e-06	4.7e-07	6.5e-07	1.84e-05	1.63e-06	2.8e-07	1.63e-05	7.65e-05	6.51e-05	3.81e-06	4.87e-06	7.49e-05	0.0001367	0.000103181	0.000262709	0.00209482	0.0017304	0.000142743	0.000156863	0.000140937	0.000308005	0.00310128	0.00294555	2.52e-05	8.03e-06	3.55e-05	1.08e-05	6.2e-07	3.35e-06	1.03e-05	1.32e-05	2.66e-05	3.59e-05	2.96e-07	1.23e-05	0.000128439	0.000153707	3.78e-05	0.000129928	0.00295576	0.00280959	0.00017157	0.000322442
6_Abay	Abay	Yellow	Bell	Sweet	2.9e-07	1.3e-06	7.88e-06	4.3e-07	1.3e-06	4.5e-07	2.1e-07	9.65e-07	8.72e-07	4.02e-05	5.21e-05	6.53e-06	9.07e-06	0.000101758	7.03e-05	7.21e-05	0.000191759	0.00150323	0.00109424	9.59e-05	0.000100258	9.4e-05	0.00032501	0.00368594	0.00330766	2.12e-05	9.42e-06	2.57e-05	2.51e-05	1.3e-06	2.59e-07	1.24e-05	1.44e-05	1.27e-05	2.42e-05	7.01e-06	1.4e-05	0.000128617	9.98e-05	2.14e-05	8.32e-05	0.00189574	0.0019574	0.000129356	0.00027374
7_Abay	Abay	Yellow	Bell	Sweet	1e-07	3.2e-07	3.9e-07	2.3e-07	4.8e-07	7.8e-07	3.2e-07	7.2e-07	2.3e-07	0.000101893	6.68e-05	1.41e-06	5.75e-06	0.000136526	0.000170143	7.95e-05	0.000192401	0.00218373	0.00170257	0.000184098	0.000114258	0.00015025	0.000481255	0.00485452	0.00421007	4.17e-05	7.47e-06	2.8e-07	1.44e-05	4.61e-06	8.2e-07	1.25e-05	1.6e-05	4.79e-05	5.84e-05	8.3e-07	1.6e-07	0.000148248	0.000186753	3.79e-05	0.000151703	0.00324433	0.00330324	0.0001892	0.000325375
8_Abay	Abay	Yellow	Bell	Sweet	3.8e-07	3.6e-06	5.4e-07	7.2e-06	3e-08	5.8e-07	3.08e-06	8.4e-07	7.34e-06	0.000117693	5.99e-05	1.3e-07	1.28e-05	0.000226863	0.000151324	0.00015204	0.000225206	0.0027559	0.00263734	0.000311295	0.00027048	0.000175265	0.000581694	0.00557521	0.00476938	9.35e-06	1.98e-05	3.15e-05	4.72e-05	5.98e-06	6.08e-07	7.28e-06	3.5e-07	1.52e-05	3.91e-05	9.4e-06	1.63e-05	0.000125131	0.000181166	1.95e-05	0.000192219	0.00431108	0.00420784	0.000182694	0.00042103
9_Abay	Abay	Yellow	Bell	Sweet	4.9e-07	2.8e-06	1.7e-07	2.28e-06	8.3e-07	9.38e-06	1.96e-06	3.33e-07	1.41e-05	0.000115289	7.43e-05	1.23e-05	6.27e-06	0.000208354	0.000184245	0.000167641	0.000285966	0.0027897	0.00242517	0.000515743	0.00048972	0.000255277	0.000696111	0.00619965	0.00518324	1.87e-05	1.62e-05	6.92e-05	5.58e-05	1.03e-05	5.12e-06	1.04e-05	2.79e-05	4.31e-05	5.69e-05	1.9e-05	2.73e-05	0.000258973	0.000270468	6.83e-05	0.000186421	0.0037998	0.00313514	0.000253628	0.00045744
1_Ace	Ace	Red	Bell	Sweet	3e-08	5.3e-07	2.4e-07	3.8e-07	5.1e-07	5.4e-07	5.8e-07	8.1e-07	1e-07	8.61e-05	5.81e-05	8.5e-07	2.89e-05	0.000157362	0.000150965	6.71e-05	0.000248358	0.00230239	0.00196767	0.000288032	0.000123342	0.000219699	0.000888084	0.00728262	0.00570664	5.46e-05	8.2e-07	0.000149861	1.63e-05	3.9e-07	8.6e-07	4.5e-07	5.24e-05	1.24e-05	2.09e-05	8e-08	2.14e-05	0.000344167	0.000348541	5.37e-05	9.43e-05	0.00252896	0.00279871	0.000327849	0.000596356
3_Ace	Ace	Red	Bell	Sweet	5e-07	1.97e-06	1.85e-06	5.5e-07	6e-08	2.45e-06	2.01e-06	3.3e-07	6.79e-06	5.04e-05	3.08e-05	1.6e-07	4.44e-06	9.92e-05	8.88e-05	3.75e-05	0.000178494	0.00135172	0.00137828	0.000120998	6.76e-05	8.53e-05	0.000531243	0.00654878	0.00529212	4.71e-05	3.05e-05	4.56e-05	2.74e-05	4.1e-07	1.27e-06	4.69e-06	6.62e-06	1.82e-05	2.8e-05	4.58e-06	1.21e-05	0.000112946	6.68e-05	2.11e-05	0.000120273	0.00262697	0.00281032	0.000103485	0.000258852
4_Ace	Ace	Red	Bell	Sweet	3.7e-07	8.8e-07	3.2e-07	7.8e-07	4.03e-06	9.26e-06	1.08e-05	1.8e-07	1.15e-06	7.24e-05	4.4e-05	4.9e-07	7.61e-06	0.000123172	0.000119728	9.96e-05	0.000290191	0.00259521	0.00222808	0.000156595	0.000193011	0.000120926	0.000311999	0.00394464	0.00328679	1.24e-05	6.3e-07	2.9e-05	3e-05	7.4e-07	4.27e-06	8.06e-06	2.3e-07	4.99e-05	3.47e-05	2.07e-05	3.49e-05	0.00012936	0.000107259	3.3e-06	0.000144727	0.00424413	0.00372042	0.000235291	0.000286216
5_Ace	Ace	Red	Bell	Sweet	1.1e-07	1.98e-06	2.83e-06	7.6e-07	5.4e-07	1.7e-07	1.21e-05	4.6e-07	6.16e-06	0.000114607	5.29e-05	9.66e-06	1.75e-05	0.00018757	0.000167675	0.000149496	0.000199196	0.00223006	0.00213136	0.000200112	0.000190053	0.000174806	0.000317494	0.00361596	0.00318816	1.97e-05	1.72e-05	4.63e-05	2e-05	3.4e-07	8e-07	1.38e-05	8.4e-07	2.04e-05	2.12e-05	1.45e-05	3.57e-05	0.000280853	0.000189585	7.4e-05	0.00026513	0.00367969	0.0034213	0.000220132	0.000532869
6_Ace	Ace	Red	Bell	Sweet	8e-08	1.29e-05	3.36e-06	3.7e-07	4.6e-07	2.4e-05	1.88e-05	8.6e-07	1.33e-05	7.36e-05	9.27e-05	5.5e-07	2.67e-05	0.000132388	0.000114009	0.000127584	0.000253654	0.00206007	0.00173124	0.00016465	4.8e-05	7.07e-05	0.000376574	0.00313041	0.00254307	3.35e-05	1.73e-05	2e-05	5.3e-05	7.2e-07	7e-08	4.8e-07	2.4e-07	2.92e-05	3.1e-05	1.94e-05	2.38e-05	0.000103142	0.000133576	4.34e-05	0.000172009	0.00332719	0.0028433	0.000149895	0.000378283
7_Ace	Ace	Red	Bell	Sweet	2.6e-07	1.2e-05	6.1e-07	8.6e-07	8.4e-07	7.46e-06	1.6e-07	3.5e-07	3.3e-06	9.9e-05	4.19e-05	8.1e-07	1.42e-05	0.000102895	5.92e-05	9.21e-05	0.000212962	0.0015739	0.00122944	8.93e-05	6.74e-05	0.000111189	0.000365829	0.00275819	0.00207967	3.06e-05	1.79e-06	1.11e-05	1.84e-05	5e-06	8.2e-07	7.74e-06	7.8e-07	1.87e-05	1.2e-07	1.92e-05	2.85e-05	6.94e-05	7.01e-05	6.78e-05	0.000127911	0.00265786	0.00272303	0.000155677	0.000236754
8_Ace	Ace	Red	Bell	Sweet	7e-08	7.7e-07	4.5e-07	2.2e-07	8.3e-07	7.3e-07	2.7e-07	6.8e-07	2.01e-06	8.01e-05	4.85e-05	3.6e-07	4.96e-06	0.000162221	0.000104243	5.32e-05	0.000181626	0.00165256	0.00147948	0.000138286	6.48e-05	0.000101813	0.000345408	0.00458827	0.00408156	2.14e-05	3.99e-05	3.84e-05	2.66e-05	6.34e-06	8.9e-07	3.6e-07	1.01e-05	1.37e-05	8.2e-06	8.33e-06	1.93e-05	0.000105982	0.000148059	3.91e-05	0.00017764	0.00292843	0.00275823	0.000175473	0.000380255
9_Ace	Ace	Red	Bell	Sweet	5e-07	2.58e-05	4.64e-05	5.5e-07	7.3e-06	5.2e-07	6.5e-07	7.8e-07	1.43e-06	0.00010484	8.96e-05	6e-08	4.95e-06	0.00019081	0.000214255	0.000229819	0.000431961	0.00332891	0.00270338	0.000854037	0.000791474	0.000380064	0.000498035	0.00660972	0.00565921	1.89e-05	7.73e-05	8.91e-05	4.04e-07	8e-07	3.43e-05	7.3e-06	4.82e-05	2.8e-05	3.96e-05	1.28e-05	1.82e-05	0.000315293	0.000465417	0.000114844	0.000238992	0.00386575	0.00359288	0.000207999	0.000543279
1_AnnaTMR	AnnaTMR	Green	Roaster	Pungent	7e-08	4.43e-06	1.84e-06	4.9e-07	8.6e-07	1.02e-05	8.27e-06	5.06e-06	4.59e-07	8.28e-05	4.48e-05	9e-08	5.61e-06	0.000142252	8.75e-05	5.17e-05	9.1e-05	0.000857077	0.000766618	0.000128322	7.52e-05	7.82e-05	0.000318039	0.00442493	0.00403452	2.61e-05	1.49e-05	1.95e-05	2.37e-05	3.67e-06	2.59e-06	1.84e-05	1.15e-05	4.05e-06	3.07e-05	2.67e-05	2.48e-05	0.000151326	0.000112822	2.31e-05	0.000102107	0.00133743	0.00141765	7.65e-05	0.000239443
3_AnnaTMR	AnnaTMR	Green	Roaster	Pungent	2.9e-07	1.5e-07	3.2e-07	2e-08	8.6e-07	1e-07	2e-08	3e-08	5.04e-06	0.000238396	0.000180404	1.9e-07	1.6e-07	0.000149652	0.000185887	0.000371303	0.000207895	0.00266163	0.00304592	0.000512894	0.000350433	8.7e-05	0.000597841	0.0110493	0.0103682	6.12e-05	6.72e-05	2.4e-07	7.97e-05	5.2e-07	8.2e-07	4e-05	1.3e-07	3.11e-05	4.82e-05	1.28e-05	3.64e-05	0.000383177	0.000228592	5.32e-05	3.11e-05	0.00406767	0.00281372	0.00027029	0.000548707
4_AnnaTMR	AnnaTMR	Green	Roaster	Pungent	3.6e-06	1.12e-05	6.6e-07	8.6e-07	2.4e-07	7.4e-07	2.9e-07	1.9e-07	4e-07	4.17e-05	7.51e-05	1.35e-05	2.44e-06	0.000213913	0.000139147	0.000178229	0.000157081	0.00142872	0.00142775	0.000253872	0.000256823	8.87e-05	0.000318363	0.0038816	0.00321185	5.72e-06	2.54e-05	6.36e-05	3.98e-05	3e-08	7.1e-07	3.9e-07	2.34e-05	2.22e-05	1.22e-05	4.8e-07	1.57e-05	0.000145404	0.000177363	1.94e-05	0.00018189	0.00246379	0.00233809	9.59e-05	0.000221962
5_AnnaTMR	AnnaTMR	Green	Roaster	Pungent	1.32e-06	4.5e-07	8e-08	5.4e-07	1.13e-06	8.08e-07	1.32e-06	3.2e-07	2.08e-06	5.87e-05	4.86e-05	3.51e-06	1.03e-05	5.63e-05	5.56e-05	3.23e-05	4.83e-05	0.00052438	0.000455652	2.7e-05	1.5e-05	1.94e-05	0.000208402	0.00255499	0.002085	1.08e-05	4.08e-06	2.03e-05	1.22e-05	2.76e-06	5.76e-06	4.51e-06	4.4e-06	3.35e-05	2.4e-05	4.02e-06	8.54e-06	8.31e-05	9.41e-05	2.96e-05	0.000133965	0.00250131	0.00251062	7.23e-05	0.000197657
6_AnnaTMR	AnnaTMR	Green	Roaster	Pungent	4.2e-07	1.12e-05	1.12e-05	3.2e-07	5.5e-07	3.37e-05	5.6e-07	4.8e-07	9.52e-06	7.75e-05	1.96e-05	4.67e-06	1.47e-05	0.000168387	0.000187584	0.0001994	0.000244062	0.00242668	0.00205271	0.000259831	0.000361935	0.000181512	0.000215072	0.00419812	0.00351058	1.36e-05	1.67e-05	2.29e-05	2.1e-05	1.2e-07	1.28e-06	4.71e-05	5.19e-05	1.15e-05	7.22e-05	3.1e-07	3.22e-05	0.000223941	0.000309836	5.08e-05	0.000216527	0.00362424	0.00299536	0.000166671	0.000387717
7_AnnaTMR	AnnaTMR	Green	Roaster	Pungent	4.6e-07	1e-08	8.42e-06	2.7e-07	1.8e-07	1.19e-05	3.3e-07	6.5e-07	9.43e-06	0.000110852	0.000195491	3.45e-06	1.67e-05	0.000130388	0.000100058	9.33e-05	0.000263754	0.0019342	0.0017969	0.000104852	4.1e-05	8.28e-05	0.000251201	0.00288051	0.00257446	3.07e-05	2.21e-05	3.34e-05	6.4e-07	6.15e-06	7.2e-07	8.4e-06	4.72e-05	1.09e-05	8.42e-06	2.92e-05	3.39e-05	0.000131174	0.000193491	4.18e-05	0.000163036	0.00321937	0.00313345	0.000146681	0.00033576
8_AnnaTMR	AnnaTMR	Green	Roaster	Pungent	5.37e-06	7.21e-06	7.5e-07	1.5e-07	5.4e-07	7e-07	7e-08	7.2e-07	3.2e-07	1.9e-07	5.46e-05	2.47e-05	2.8e-07	6.35e-05	0.000193495	4.26e-05	0.000129976	0.00101483	0.00131922	4.01e-05	4.25e-05	7.17e-05	0.000134074	0.00243894	0.00210565	2.18e-05	1.37e-05	1.42e-05	3.49e-05	4.3e-07	2.5e-07	9.03e-07	2.9e-05	7.58e-06	2.16e-05	5.37e-06	7.9e-07	3.9e-05	6.26e-05	5.01e-05	0.00013257	0.00231089	0.0021983	0.000117868	0.000251793
9_AnnaTMR	AnnaTMR	Green	Roaster	Pungent	7e-08	5e-08	1.3e-07	2e-07	2.83e-07	2.07e-06	6e-07	6.4e-07	5.16e-06	0.000120424	0.000155035	4.43e-06	1.58e-05	9.22e-05	0.000122819	0.000151107	0.000275697	0.00260254	0.00229072	0.000428055	0.000371255	0.000326513	0.000861266	0.00779841	0.006129	3.51e-05	2.84e-05	3.76e-05	5.83e-05	3.1e-07	8.32e-06	1.76e-05	2.92e-05	1.59e-05	2.06e-05	2.88e-05	6.65e-05	0.000258152	0.00019046	5.27e-05	0.000262151	0.00300147	0.00267775	0.000264668	0.000545487
1_ARSG	Aristotle	Green	Bell	Sweet	1.8e-07	7.7e-07	9e-08	2.2e-07	2.6e-07	6.8e-07	3.6e-07	2.5e-07	1.2e-07	5.52e-05	0.000114867	6e-08	3.59e-05	0.000193909	7.88e-05	6.28e-05	0.000171886	0.00194138	0.00227266	0.000263744	0.000251189	0.000202847	0.000238843	0.00564302	0.00380189	1.37e-05	0.00013212	2.3e-07	5.52e-05	2.9e-07	3.6e-07	1e-08	5e-07	1.3e-07	0.000176631	6.5e-07	2.9e-07	0.000251871	0.000564064	4e-08	0.00010483	0.0022192	0.00257416	1.23e-05	0.00048139
3_ARSG	Aristotle	Green	Bell	Sweet	1.8e-07	3.2e-07	8.9e-07	6e-08	3e-08	1.2e-07	7.8e-07	3.3e-07	2.8e-07	8.61e-05	2.04e-05	1.93e-05	3.11e-05	0.000164709	0.00015887	0.00015465	0.000170804	0.00149901	0.00130817	0.000364312	0.000240822	8.5e-05	0.000573886	0.00721877	0.00652192	6.4e-05	8.2e-05	6.94e-05	0.000122757	6.5e-07	6.2e-07	4.03e-06	5.05e-05	3.06e-05	2.12e-05	7.62e-06	2.83e-05	0.000112052	0.000121643	3.75e-05	0.000172759	0.00170263	0.0018037	9.51e-05	0.000142886
4_ARSG	Aristotle	Green	Bell	Sweet	3.6e-07	4e-08	7.4e-07	5.4e-07	5.2e-07	1.93e-05	1.2e-07	1.9e-07	6.7e-07	0.000350131	0.0001313	1.2e-07	7.02e-05	0.000716119	0.000219435	0.000216678	0.00045864	0.00527774	0.00449312	0.00091449	0.000461109	0.000405934	0.00112068	0.0105992	0.00868734	4.4e-07	9.5e-05	0.000190217	5.61e-05	2.1e-07	4.8e-07	2.7e-07	8.52e-05	4.68e-05	0.00011415	8.7e-07	6.2e-07	0.000202611	0.000189341	2.63e-05	0.000375332	0.0058679	0.005617	0.000223936	0.000513761
5_ARSG	Aristotle	Green	Bell	Sweet	4.8e-07	4.1e-07	3e-07	7.7e-07	6.9e-07	8.3e-07	6.1e-07	7.6e-07	1.1e-07	1.68e-05	5.62e-05	1e-08	5.3e-07	0.000131521	7.1e-07	6.54e-05	6.72e-05	0.0012148	0.00143837	0.000472095	0.000200783	0.000188994	0.000434591	0.00297157	0.00255561	8.5e-07	7.8e-07	7.39e-05	5.6e-07	9e-07	5.8e-07	4e-07	2e-08	6e-07	2.6e-07	6.7e-07	2.7e-07	0.000125934	8.1e-05	6.67e-05	0.000112079	0.00262188	0.00229554	0.000164165	0.000155554
6_ARSG	Aristotle	Green	Bell	Sweet	7e-08	5e-07	4.7e-07	2.5e-07	6e-07	6.6e-07	7.37e-06	7.3e-07	2.1e-05	8.08e-05	7.12e-05	1.64e-05	7.47e-06	0.000167381	0.000282958	0.000183939	0.000316513	0.0027718	0.00273633	0.000904323	0.000724455	0.000191812	0.000589016	0.00437082	0.00373529	1.18e-05	6.11e-06	5.7e-05	1.79e-05	1e-08	7.02e-06	7.02e-06	3.86e-05	8.11e-05	2.81e-05	2.8e-05	1.8e-05	0.000250209	0.000190394	4.48e-05	0.000194465	0.00354001	0.00301691	0.000228814	0.000511941
7_ARSG	Aristotle	Green	Bell	Sweet	3.1e-07	3.08e-05	2.94e-06	1.5e-07	1.2e-07	1.64e-05	7.88e-06	8e-07	6e-07	0.00012046	7.11e-05	4.78e-06	2.78e-05	0.000148713	0.00017159	0.000163009	0.000313212	0.00294265	0.00301808	0.000433157	0.000378023	0.000213979	0.000506502	0.00396224	0.00381999	2.27e-05	2.96e-06	1.38e-05	2.45e-05	6.47e-06	8.68e-06	1.27e-06	2.2e-05	1.41e-05	7.47e-06	1.43e-05	8.83e-06	0.000173867	0.00011701	0.000120902	0.000321133	0.00442985	0.00428718	0.0003939	0.000701546
8_ARSG	Aristotle	Green	Bell	Sweet	1.2e-07	2.64e-07	2.79e-05	8e-07	7.3e-07	3.2e-07	5.7e-07	8.9e-07	5.36e-06	9.95e-05	0.000139446	6.6e-07	5.2e-07	0.000251091	0.000514162	3.46e-05	0.000171764	0.00216482	0.00112572	0.000518271	0.000555075	0.000177365	0.000261464	0.0057432	0.00437677	6.4e-07	3.77e-05	9.43e-05	0.000158789	4.5e-07	6e-08	8.7e-07	7.7e-07	0.000118288	6e-08	3.4e-07	3.2e-07	4.41e-05	0.000148751	4.56e-05	9.97e-05	0.00142027	0.00179397	8.9e-07	0.000233696
9_ARSG	Aristotle	Green	Bell	Sweet	4e-07	2e-05	7.4e-07	2.5e-07	8.5e-07	2.24e-05	2e-07	1.43e-05	3.38e-06	0.000209759	0.000191745	7.12e-06	1.52e-05	0.000238596	0.00016228	0.000178485	0.000309447	0.00289829	0.00254998	0.000728853	0.000597059	0.000253445	0.000772808	0.00622165	0.00522289	1.12e-05	1.5e-05	8.89e-05	4.97e-05	3.32e-06	7.1e-07	1.11e-05	7.15e-06	5.83e-05	7.32e-05	1.48e-05	1.34e-05	0.000394583	0.000286023	3.42e-05	0.000234063	0.0033927	0.00310713	0.000257409	0.000343317
3_ARSR	Aristotle	Red	Bell	Sweet	2.9e-07	7e-07	1.12e-05	3.5e-07	6.8e-07	3e-08	1.01e-05	1.6e-07	8.19e-06	6.35e-05	0.000123487	1.78e-05	2.91e-05	0.000198678	0.000113827	0.000189906	0.000299908	0.00290941	0.00264209	0.000235385	0.000121543	0.000141434	0.000693728	0.0106846	0.00899473	1.54e-05	3.99e-05	7.84e-05	3.67e-05	2.04e-07	1.81e-05	1.6e-05	2.33e-05	3.79e-05	1.42e-05	3.2e-07	2.34e-05	0.0002541	0.000181858	2.72e-05	0.000143201	0.00462747	0.00400182	0.000207255	0.000532469
4_ARSR	Aristotle	Red	Bell	Sweet	4.4e-07	3.1e-07	4.7e-07	5.6e-06	5.2e-07	7.51e-06	2.91e-06	5.39e-06	3.63e-06	9.27e-05	9.7e-05	2.79e-05	3.76e-06	0.000247752	0.000239574	0.000215449	0.000370251	0.0042003	0.00358503	0.000211175	0.000221926	0.000189385	0.000507021	0.00699963	0.00545717	4.36e-05	4.19e-05	3.01e-05	2.22e-05	8.58e-06	9.13e-06	1.28e-05	5.2e-07	2.49e-05	2.42e-05	1.48e-05	4.13e-05	0.00023907	0.000191539	4e-05	0.000256249	0.00581649	0.00528167	0.000229733	0.00031687
5_ARSR	Aristotle	Red	Bell	Sweet	2.4e-07	2e-08	1.85e-05	7.6e-07	8.9e-07	1.67e-05	4.74e-06	8.8e-07	1.48e-05	0.0001451	3.48e-05	2.34e-05	1.16e-05	0.000117322	7.03e-05	0.000180786	0.000478629	0.00267857	0.0022153	0.000302097	0.000310338	0.000184025	0.000527194	0.00380172	0.0027671	5.4e-05	1.71e-06	2.28e-05	3.86e-05	4.05e-06	2.7e-07	9.84e-06	5.79e-06	7.88e-05	1.54e-05	4.4e-06	2.46e-05	0.000194517	0.000255299	5.63e-05	0.000109314	0.00404242	0.00387553	0.000270617	0.000473019
6_ARSR	Aristotle	Red	Bell	Sweet	2.5e-07	2.1e-07	2.29e-06	6.75e-06	3.1e-07	1.2e-07	5.57e-06	8.5e-07	7.52e-06	9.07e-05	3.95e-05	3.08e-06	1.11e-05	0.000210053	0.000229499	0.000117988	0.000255747	0.00259085	0.00206886	0.000197006	0.000144861	0.000171769	0.000317638	0.00380078	0.00297432	3.86e-06	1.04e-05	5.81e-05	2.01e-05	4.5e-07	7.2e-07	5.5e-07	4.47e-06	1.15e-05	1.91e-05	3.17e-05	2.06e-05	0.00011963	0.00014124	1.74e-05	0.000155648	0.00359665	0.00335215	0.000244461	0.000446911
7_ARSR	Aristotle	Red	Bell	Sweet	3.3e-07	3.7e-07	1.31e-06	5e-07	2.6e-07	4.54e-06	5.7e-07	6.5e-07	6.46e-06	8.73e-05	7.9e-05	3.45e-06	6.96e-06	0.000167782	0.000112659	8.01e-05	0.000153652	0.00153009	0.00144915	7.59e-05	6.1e-05	0.000135283	0.000342276	0.0045743	0.00387208	3.03e-05	1.55e-05	5.63e-05	2.42e-05	8.89e-06	1.41e-06	8.25e-06	5.24e-07	2.79e-05	2.54e-05	1.7e-06	7.91e-06	0.00013009	0.000139457	2.66e-05	0.00015782	0.00302267	0.00291101	0.000138039	0.000317379
8_ARSR	Aristotle	Red	Bell	Sweet	4e-07	1.1e-07	1e-07	8.1e-07	1.5e-07	3e-07	3.7e-07	5.7e-07	4.7e-07	0.000220728	6.92e-05	5.6e-07	2.3e-07	7.15e-05	6.78e-05	0.000128029	0.000253348	0.00198464	0.00176842	0.00022726	6.41e-05	0.000158756	0.000432676	0.00361638	0.00301816	1.41e-05	3.1e-07	6.3e-07	5.3e-07	5.2e-07	3.66e-05	8e-08	4.4e-07	7.55e-05	8e-08	6.1e-07	4.64e-05	9.95e-05	0.000233171	4.64e-05	0.0001426	0.00359558	0.00359706	0.000279719	0.000225999
9_ARSR	Aristotle	Red	Bell	Sweet	2.6e-07	7.75e-06	1.28e-05	7.5e-07	5.2e-07	1.08e-05	5.22e-06	5.2e-07	1.95e-05	0.000106342	7.12e-05	2.59e-05	2.29e-05	0.000215519	0.0001555	0.000183875	0.000329862	0.00321197	0.0028153	0.000592645	0.000422972	0.000280255	0.000496356	0.00540334	0.00478768	2.19e-05	4.15e-05	3.94e-05	3.44e-05	7.81e-06	4.07e-06	7.41e-06	2.25e-05	3.73e-05	5.84e-05	2.2e-05	2.01e-05	0.000226485	0.000215291	3.02e-05	0.000232102	0.00426808	0.00413719	0.000269754	0.000490309
1_B2P	Bridge to Paris	Red	Roaster	Sweet	9e-08	7.3e-07	5.6e-07	1.1e-07	8.3e-07	3.9e-07	1.3e-07	3.7e-07	8e-07	2.63e-05	0.000127257	1.3e-07	3.94e-05	0.000114862	0.000163879	0.000136957	0.000125561	0.00206366	0.00195333	4.36e-05	8.48e-05	0.000157399	0.0002609	0.00456875	0.00410648	1.15e-06	5.2e-07	2.6e-07	3.3e-07	5.6e-07	1.6e-07	9.12e-07	7.11e-06	1.5e-07	4.2e-07	4.1e-07	2.24e-05	8.98e-05	0.000275056	2.81e-05	0.000342095	0.00309589	0.00298685	0.000305907	0.000303857
3_B2P	Bridge to Paris	Red	Roaster	Sweet	2.4e-07	5.3e-07	4.8e-06	5e-07	2.4e-06	5.78e-06	8e-07	5.7e-07	8.4e-07	5.12e-05	5.44e-05	1.57e-05	1.81e-05	0.000126747	0.000110567	6.72e-05	0.00013021	0.00107148	0.00109431	0.000105314	6.73e-05	0.000155796	0.000528014	0.00879781	0.00805471	5.57e-05	3.1e-05	3.77e-05	2.23e-05	1.91e-06	2e-07	2.28e-06	2.8e-07	3.36e-05	2.55e-05	1.14e-05	4.5e-06	0.000102215	0.000105624	1.1e-05	0.000123817	0.00250617	0.00229661	0.000114356	0.000249416
4_B2P	Bridge to Paris	Red	Roaster	Sweet	6.03e-06	1.4e-07	1.78e-05	8.5e-07	3.5e-07	2.7e-07	4.8e-06	3.3e-07	2.68e-06	4.06e-05	5.54e-05	1.4e-07	5.25e-05	0.000237158	0.000195224	0.00017159	0.000275961	0.00286608	0.00254243	0.00025566	0.00019759	0.000326027	0.000697787	0.0100155	0.00782389	8.24e-05	3.9e-05	7.08e-05	3.65e-05	5.2e-07	7.2e-07	2.96e-05	4.2e-07	1.12e-05	1.53e-06	3.82e-05	3.8e-05	0.00021019	0.000160534	2.51e-05	0.000324164	0.00431098	0.00396207	0.000318099	0.0005444
5_B2P	Bridge to Paris	Red	Roaster	Sweet	2.6e-07	9.49e-06	1.15e-06	6.2e-07	5.4e-07	2.2e-06	9.72e-07	8.8e-07	1.66e-06	6.8e-05	5.18e-05	4.5e-07	1.03e-05	0.000102665	0.000103463	6.26e-05	0.000137249	0.0014685	0.00116919	7.27e-05	9.03e-05	8.65e-05	0.000297996	0.00407262	0.00337136	2.54e-05	2.34e-05	1.79e-05	1.55e-05	1.31e-06	4.01e-06	5.86e-06	3.26e-06	4.18e-05	3.18e-05	2.93e-06	8.55e-06	0.000117239	9.49e-05	4.37e-05	0.000163898	0.0025583	0.00264983	0.000116244	0.000224692
6_B2P	Bridge to Paris	Red	Roaster	Sweet	4.8e-07	7.1e-07	3.42e-06	7.2e-07	2.62e-06	5.24e-06	5.5e-07	1.6e-07	5.51e-06	8.37e-05	3.92e-05	1.3e-05	5.06e-06	0.000135084	0.000110346	0.000117581	0.000155532	0.00151738	0.00149303	0.000119956	7.84e-05	0.000121131	0.000273588	0.00346501	0.00277354	1.55e-05	1.47e-05	1.71e-05	1.09e-05	3.3e-07	3.9e-07	3.21e-06	8.41e-06	2.01e-05	2.07e-05	2.15e-05	3.89e-05	0.000108689	0.000111923	3.12e-05	0.000151612	0.002631	0.00251304	0.000242184	0.000289244
7_B2P	Bridge to Paris	Red	Roaster	Sweet	2.6e-07	6.52e-09	2.74e-06	8.15e-07	5.3e-07	6.4e-07	1.81e-06	9e-08	4.42e-06	1.96e-05	2.26e-05	6.96e-07	1.83e-06	4.49e-05	3.38e-05	1.91e-05	6.86e-05	0.000591704	0.000550596	2.39e-05	2.31e-05	3.43e-05	0.000143169	0.00139393	0.00126658	1.14e-05	2.9e-06	1.13e-05	5.05e-06	8.6e-07	8.2e-07	9.7e-07	3.43e-06	9.65e-06	1.76e-05	1e-07	4.7e-06	4.53e-05	6.57e-05	2.66e-05	8.96e-05	0.00176506	0.00158628	9.54e-05	0.000142797
8_B2P	Bridge to Paris	Red	Roaster	Sweet	1.8e-07	5.2e-07	5.38e-06	2e-07	7.8e-07	3e-08	8.1e-07	7.1e-07	1e-08	5.25e-05	3.52e-05	2.3e-07	2.45e-05	0.000197175	0.00011639	0.00012118	0.000177514	0.0018131	0.00163038	0.000105889	8.01e-05	0.000101305	0.000295508	0.0029334	0.00253463	1.29e-05	1.8e-07	2.3e-05	2.97e-05	8.3e-07	1.6e-07	6e-08	8.5e-06	1.85e-05	4.93e-05	1.79e-05	8.9e-07	8.91e-05	0.000118491	3.35e-05	0.000153799	0.00268167	0.0029379	0.000149669	0.00026863
9_B2P	Bridge to Paris	Red	Roaster	Sweet	4e-07	7.02e-06	3.2e-06	6.56e-06	6.6e-07	9.71e-06	4.6e-06	8.99e-06	1.02e-06	0.0001065	0.000110085	6.09e-06	1.53e-05	0.000155708	0.00013607	0.000152365	0.000334123	0.00299133	0.00244717	0.000337263	0.000277808	0.000235179	0.000516206	0.00565221	0.00454486	2.82e-05	2.7e-05	1.91e-05	2.58e-05	7.92e-08	2.08e-06	1.54e-05	2.7e-06	1.47e-05	2.65e-05	6.49e-06	1.78e-05	0.000225866	0.000104494	8.2e-05	0.000216887	0.00408911	0.00387196	0.000226709	0.000451541
1_Bardo	Yellow Bardo	Yellow	Roaster	Sweet	2.6e-07	4.7e-07	7e-08	1.3e-07	2.6e-07	5.1e-07	5.8e-07	2e-08	5.34e-05	0.000100068	0.000118102	1.5e-07	1.9e-07	0.000112941	6.29e-05	0.000170039	0.000329655	0.0025108	0.00251788	9.78e-05	0.000141828	0.000237101	0.000323464	0.00477472	0.00418869	0.000100513	2.88e-05	5.17e-05	6.97e-05	6e-07	8.3e-07	5.6e-07	4.6e-07	1.27e-05	9.38e-05	3.76e-05	8.32e-06	6.55e-05	0.00014692	2.94e-05	0.000164043	0.00343441	0.00372732	0.000245802	0.000468387
4_Bardo	Yellow Bardo	Yellow	Roaster	Sweet	3.5e-07	3.3e-07	3.25e-06	6.4e-07	2.97e-07	2.17e-06	6.8e-07	2.04e-06	1.84e-05	7.86e-05	0.000106155	7.4e-07	3.01e-05	0.000185995	0.000113903	0.000169108	0.000338137	0.00317516	0.00273273	0.00050412	0.00030099	0.000194068	0.000352126	0.00544062	0.00424789	1.58e-05	2.65e-05	4.91e-05	3.57e-05	3.3e-07	7.6e-07	6.1e-07	7.05e-06	3.61e-05	1.3e-05	2.05e-05	1.42e-05	0.000140702	0.000127002	4.07e-05	0.000248738	0.00425961	0.00453628	0.000206345	0.0005327
5_Bardo	Yellow Bardo	Yellow	Roaster	Sweet	3e-07	6.45e-06	2.3e-06	7.83e-07	8.54e-07	6.6e-07	9.31e-07	7.5e-07	7.22e-06	0.000111626	7.1e-05	3.81e-06	1.71e-05	0.000141689	9.42e-05	7.48e-05	0.000133015	0.00137148	0.00121561	7.83e-05	4.22e-05	0.000115356	0.000252017	0.00300676	0.00269679	2.08e-05	1.12e-05	1.13e-05	1.98e-05	4.85e-06	3.54e-06	1.27e-05	2.02e-05	5.71e-05	2.87e-05	1.16e-05	2.78e-05	0.000186453	0.00017794	2.89e-05	0.000149012	0.00234363	0.0021548	0.000131849	0.00031376
6_Bardo	Yellow Bardo	Yellow	Roaster	Sweet	3.9e-07	1.34e-05	5.5e-07	2.4e-07	2.4e-07	2.01e-06	7.5e-07	5.3e-07	2.87e-06	5.38e-05	5.3e-05	5.42e-06	1.32e-05	0.000127722	0.000119626	6.76e-05	0.00023611	0.00207894	0.00189655	0.000226859	0.000194371	0.000163502	0.000471997	0.00573006	0.00481262	2.75e-05	3.09e-05	4.75e-05	6.69e-05	7.93e-06	1.16e-06	1.39e-06	6.96e-06	2.16e-05	1.53e-05	6.91e-06	9.17e-06	0.000116504	0.000135012	3.72e-05	0.000169065	0.00335159	0.00310277	0.000161517	0.000377417
7_Bardo	Yellow Bardo	Yellow	Roaster	Sweet	4.4e-07	9.79e-06	3.6e-07	1.52e-06	1.67e-05	8.6e-07	4.2e-07	5.8e-07	4.8e-07	4.79e-05	0.000111518	6.2e-07	8.67e-06	0.000126664	0.000148984	8.25e-05	0.000219185	0.00178871	0.0017342	0.000159846	0.000145257	0.00021688	0.000291032	0.00428038	0.00329375	1.57e-05	3.34e-05	3.43e-05	2.52e-05	3.2e-07	1.4e-05	8.25e-06	1.9e-05	2.49e-05	1.3e-07	5.1e-07	6.51e-06	0.00025133	0.000207164	1.25e-05	0.000139965	0.00300007	0.00294113	0.000170047	0.000278006
8_Bardo	Yellow Bardo	Yellow	Roaster	Sweet	3.9e-07	3.8e-07	1.15e-05	4.7e-07	3.54e-06	8.3e-07	3.5e-07	4.44e-06	8.8e-07	9.42e-05	5.71e-05	2.84e-05	1.21e-05	0.000104521	0.000104134	0.000115319	0.000222456	0.0018369	0.00158231	0.000251607	0.000204768	0.000175877	0.000339398	0.00358834	0.00297324	1.59e-05	2.02e-05	1.64e-05	6.71e-05	3.34e-06	1.01e-05	8.21e-06	4.34e-06	1.99e-05	2.62e-05	1.85e-05	1.31e-05	0.000117325	0.000191658	4.44e-05	0.000135225	0.00225084	0.00224302	0.000203631	0.000332082
9_Bardo	Yellow Bardo	Yellow	Roaster	Sweet	1e-07	8.74e-06	7.8e-07	3.38e-06	4e-08	5.32e-06	9.53e-07	2.32e-06	6.68e-06	0.000114039	0.000100276	1.56e-05	2.74e-05	0.000179659	0.000136179	0.000126623	0.000270018	0.00250162	0.0018688	0.000393748	0.000278391	0.000245343	0.00053348	0.0055051	0.00450392	1.56e-05	4.76e-05	3.45e-05	4.68e-05	3.38e-06	2.07e-06	5.55e-06	8.44e-06	5.59e-05	4.73e-05	1.11e-05	3.75e-05	0.000288526	0.000193341	4.72e-05	0.000211062	0.00337251	0.00311412	0.000212778	0.000495559
1_Bianca	Bianca	White	Bell	Sweet	4.3e-07	3.9e-07	6.3e-07	1.2e-07	5.6e-07	8.3e-07	7.6e-07	7e-07	5.5e-07	9.89e-05	0.000109947	7e-07	2.32e-05	0.000210319	0.000158364	0.000114881	0.000155601	0.00206247	0.00247209	0.000160222	0.000232298	0.000182825	0.000393391	0.00581109	0.00472157	5.9e-07	4.5e-07	0.000144895	5.57e-05	3.1e-07	7e-07	8.23e-05	9e-08	9.69e-06	1.12e-05	5.2e-07	7.28e-05	0.000151425	8.32e-05	5.72e-05	0.000138908	0.00287949	0.00250679	0.000181143	0.00053026
3_Bianca	Bianca	White	Bell	Sweet	9e-08	3.5e-07	8.3e-07	1e-07	2.4e-07	7.8e-07	1.8e-07	4.2e-07	4.9e-07	4.51e-05	9.8e-05	4.75e-05	6.3e-07	0.000179257	7.37e-05	8.37e-05	0.000249671	0.00307443	0.00285306	0.000353415	0.00056026	0.000129326	0.000694917	0.0127016	0.00949612	1.62e-05	0.000157289	0.000161655	7.3e-05	1e-07	6.5e-07	2e-08	4.6e-07	5e-07	0.000116136	5.5e-07	1.49e-05	0.000154799	0.000460366	7.9e-07	0.000138265	0.00454354	0.00538706	0.000300574	0.000382672
4_Bianca	Bianca	White	Bell	Sweet	1e-07	5.4e-07	7e-08	5e-07	7.8e-07	3.6e-07	1.12e-05	5.5e-07	8.9e-07	6.09e-05	4.45e-05	2.53e-06	2.8e-05	0.000102337	0.000132934	0.000294615	0.000368254	0.00250655	0.00190886	0.000195708	0.000272229	0.000213074	0.000593057	0.00743103	0.00697455	3.42e-05	2.87e-05	3.27e-05	6.43e-05	2.07e-05	6.4e-07	1.1e-07	4e-08	5.4e-07	6.7e-07	4.4e-07	1.66e-05	0.000166417	7.4e-05	7.16e-05	0.00019697	0.00347188	0.00333665	0.000351698	0.000446122
5_Bianca	Bianca	White	Bell	Sweet	4.4e-07	5.6e-07	4.9e-07	8e-08	9e-07	5.5e-07	8.1e-07	6.4e-07	6.49e-06	8.04e-05	3.24e-05	1.1e-07	4.4e-07	0.000139416	0.000261928	0.000220937	0.000155627	0.00138147	0.00226358	0.000576455	0.000536664	0.000154402	0.00043441	0.00382414	0.00368284	6.08e-05	2.6e-05	1.6e-07	3.13e-05	2.9e-07	2.6e-07	4.84e-05	0.000119388	4.9e-05	0.000115206	3.24e-05	0.000224084	0.000144107	0.000252845	7.6e-07	0.000158301	0.00251708	0.00261045	0.000485594	0.000418205
6_Bianca	Bianca	White	Bell	Sweet	2.7e-07	9.45e-08	1e-05	5.9e-07	7.3e-07	5e-08	1.2e-07	6e-08	3.5e-07	0.000113317	0.000107759	3.09e-06	1.05e-05	0.000155801	0.000107222	0.000139405	0.000288919	0.00184238	0.00183038	0.000253711	0.000280108	0.000195498	0.000971467	0.011532	0.00961018	6.74e-05	3.18e-05	0.000147493	8.81e-05	1.3e-05	9.02e-06	5e-08	1.49e-05	3.21e-05	7.15e-05	4.05e-05	5.69e-05	0.000122594	0.000185781	3.92e-05	0.000175068	0.00275857	0.00247749	0.000171704	0.0004432
7_Bianca	Bianca	White	Bell	Sweet	4e-07	2.7e-07	1.05e-05	4e-08	3.6e-07	6.48e-06	3.3e-07	6.7e-07	1e-07	9.79e-05	7.7e-05	4.13e-06	1.37e-05	0.000159714	0.00020539	0.000119837	0.000246978	0.00196699	0.00179553	0.000276597	0.000415343	0.000266794	0.000524	0.00434882	0.00339551	2.6e-05	2.44e-05	8.6e-05	5.38e-05	5.3e-07	3.6e-07	1.79e-05	2.24e-05	1.63e-05	3.43e-05	8.7e-07	7.61e-05	0.000172028	0.000213632	2.08e-05	0.000168833	0.00300661	0.00300106	0.000188094	0.000256895
8_Bianca	Bianca	White	Bell	Sweet	2.4e-07	3.12e-05	9.15e-06	5.89e-06	7.4e-07	8e-08	4.1e-07	7.2e-07	3.79e-05	7.29e-05	7.53e-05	1.41e-05	8.68e-06	0.000167089	0.000103692	0.00016046	0.000292768	0.00247564	0.00214643	0.000263036	0.00015964	0.000218879	0.000387657	0.00352388	0.00319402	1.03e-05	7.57e-06	1.16e-05	7e-06	2.11e-05	2.3e-07	5e-07	3.2e-07	3.49e-05	2.23e-05	9.15e-06	1.38e-05	0.000137856	0.000157613	2.23e-05	6.01e-05	0.00233678	0.00275497	0.000134053	0.000248426
9_Bianca	Bianca	White	Bell	Sweet	4.9e-07	2.5e-07	3.48e-06	5.92e-06	1.8e-07	5e-07	9.73e-06	1.54e-06	6.53e-06	0.000108162	0.00012466	1.2e-05	3.58e-05	0.000124711	0.000182565	0.000197561	0.000366845	0.00313473	0.00270184	0.000614603	0.000457836	0.000318568	0.00048461	0.00628653	0.00511769	5.64e-05	3.39e-05	5.72e-05	2.01e-05	9e-08	8.4e-07	1.52e-06	1.31e-05	5.05e-05	2.4e-05	1.15e-05	1.81e-05	0.000228185	0.000173042	6.27e-05	0.000232728	0.00421187	0.00362192	0.000227494	0.000430259
1_Canon	Canoncita Landrace	Red	Roaster	Pungent	2.3e-07	5.46e-06	2e-08	8.9e-07	4.8e-07	2.6e-07	7.4e-07	1.71e-05	7e-08	3.65e-05	1.56e-05	8.4e-07	2.12e-05	0.000202622	8.7e-05	8.66e-05	0.000117999	0.00140425	0.00138038	5.53e-05	8.52e-05	3.85e-05	0.000232982	0.00266259	0.00218616	1.81e-05	1.73e-05	1.64e-05	1.85e-05	6e-07	1.7e-07	7.7e-06	1.41e-05	5.17e-05	4.45e-05	2.27e-05	9.71e-06	9.02e-05	7.79e-05	4.12e-05	0.000205193	0.00259364	0.00204738	0.000133421	0.000260086
3_Canon	Canoncita Landrace	Red	Roaster	Pungent	3.2e-07	2.4e-07	1.5e-05	7.78e-07	1.7e-05	8.4e-07	7.6e-07	4.1e-07	5.1e-07	4.62e-05	3.49e-05	2.14e-05	3.94e-05	0.000101285	0.000264409	0.000153703	0.000230735	0.00237341	0.00202737	0.000124727	0.000165367	8.93e-05	0.000406963	0.00611635	0.00437151	9.65e-06	1.73e-05	8.36e-05	5.68e-05	3.3e-07	2.6e-07	4.32e-05	1.7e-07	2.63e-05	5.61e-05	5.26e-06	7.07e-06	0.000125652	0.000266446	3.24e-06	0.000166052	0.00286651	0.00282956	0.000130841	0.0003271
4_Canon	Canoncita Landrace	Red	Roaster	Pungent	1.9e-07	3.3e-07	3.28e-06	8e-08	7.1e-07	1.89e-06	6.71e-06	4.2e-07	5.3e-07	6.49e-05	8.14e-05	4.9e-06	1.05e-05	0.000105619	0.000107232	8.92e-05	0.000197613	0.00174018	0.00153474	8.73e-05	0.000118126	9.92e-05	0.000249176	0.00334928	0.00297145	1.76e-05	2.69e-05	2.46e-05	3.41e-06	5.6e-07	2.47e-06	1.02e-05	8.41e-07	4.88e-05	2.54e-05	8.93e-06	6.3e-07	0.000109282	0.000108976	1.86e-05	0.000192846	0.00282081	0.00274962	0.000134028	0.000265467
5_Canon	Canoncita Landrace	Red	Roaster	Pungent	1.59e-06	2.69e-06	3.13e-06	7.2e-07	3.9e-07	2e-08	7.4e-07	4e-08	1.41e-06	7.64e-05	5.2e-05	1.31e-06	6.35e-06	9.98e-05	8.87e-05	6.12e-05	0.000119992	0.00105817	0.000942386	6.88e-05	7.13e-05	0.000100128	0.000132313	0.00198833	0.00171454	4.85e-06	1.03e-05	1.39e-05	1.71e-05	3.41e-06	4.33e-06	5.92e-06	1.34e-05	2.29e-05	3.5e-05	3.08e-06	7.27e-06	8.42e-05	9.95e-05	2.16e-05	9.59e-05	0.00169477	0.00161439	9.14e-05	0.000169128
6_Canon	Canoncita Landrace	Red	Roaster	Pungent	1.7e-07	6.5e-07	5e-07	7.9e-07	3.3e-07	6.4e-07	3.09e-06	1.51e-05	4e-07	7.54e-05	9.46e-05	8.59e-06	3.53e-06	0.00010937	0.000109875	9.64e-05	0.000134249	0.00115736	0.00111497	4.26e-05	9.34e-05	6.67e-05	0.000311903	0.00351863	0.00269293	2.35e-05	2.63e-05	3.44e-05	9.18e-06	7.5e-07	9.82e-06	7.6e-07	1.73e-06	3.03e-05	2.48e-05	1.59e-06	2e-06	0.000123704	0.000108677	1.8e-05	0.00012294	0.00188536	0.00176933	0.000118576	0.000239866
7_Canon	Canoncita Landrace	Red	Roaster	Pungent	9e-08	3.9e-07	3.9e-07	4e-08	5.1e-07	1e-07	5.5e-07	8.8e-07	3.2e-05	4.91e-05	2.03e-05	1.4e-07	2.21e-05	0.000113186	8.6e-05	5.94e-05	0.000178604	0.00151508	0.00117617	8.5e-05	7.77e-05	4.41e-05	0.000285928	0.00241072	0.00193213	8.6e-07	2.6e-05	4.22e-05	2.24e-05	7.7e-07	1.59e-05	4.74e-06	2.44e-05	2.65e-05	1.38e-05	1.03e-05	3.99e-05	6.2e-05	5.97e-05	5.3e-06	8.53e-05	0.00208906	0.00155283	8.5e-05	0.000217072
8_Canon	Canoncita Landrace	Red	Roaster	Pungent	4.1e-07	4e-07	2.1e-07	1.1e-07	8.5e-07	7.2e-07	3.4e-07	1.29e-06	1.56e-05	3.21e-05	2.9e-05	7.8e-07	1.93e-05	4.22e-05	0.000156314	6.38e-05	0.000200405	0.00184129	0.00149073	0.000127403	4.21e-05	0.00017889	0.000341701	0.00343832	0.00244466	1.03e-05	4.74e-05	2.06e-05	7.6e-07	4e-08	2e-07	8e-07	2.13e-05	1.65e-05	1.25e-05	7.22e-06	2.34e-05	0.000228781	0.000195712	4.57e-05	0.000123978	0.00260191	0.0026239	0.000208946	0.000382691
9_Canon	Canoncita Landrace	Red	Roaster	Pungent	1.3e-07	1.13e-06	6.65e-06	2.35e-06	2.97e-06	9.41e-06	4.9e-06	4.13e-06	1.1e-05	9.72e-05	4.9e-05	1.4e-06	2.11e-05	0.000132131	0.000127527	5.62e-05	0.000204841	0.00167761	0.00143419	0.00024298	0.000169078	0.000116924	0.000368467	0.00439949	0.00359079	1.87e-05	3.46e-05	3.64e-05	7.46e-06	5.7e-06	1.13e-06	8.21e-06	1.7e-05	3.24e-05	3.4e-05	5.93e-06	1.55e-05	0.000115159	0.000137815	2.67e-05	0.000153634	0.0025572	0.00260691	0.000135663	0.0003027
1_Car	Carmen	Red	Roaster	Sweet	1.5e-07	6.71e-06	2.51e-05	3e-08	2.31e-05	1.43e-06	1.59e-05	2.09e-05	2e-05	9.02e-05	0.000128734	1.91e-05	6.48e-06	0.0001683	0.000170946	0.000100719	0.000225323	0.00224662	0.00205668	0.000182487	0.000262445	0.00013393	0.000309478	0.00531991	0.00392247	3.56e-05	1.25e-05	7.85e-05	8.58e-06	9.56e-06	2.66e-05	6e-08	8.1e-07	2.82e-05	5.15e-06	1.38e-05	2.6e-05	0.000179628	0.00022642	1.6e-05	0.00022122	0.00240157	0.0023157	0.000185991	0.000394503
3_Car	Carmen	Red	Roaster	Sweet	4.1e-07	9.79e-06	4e-08	2.4e-07	8.2e-07	6.14e-06	8.6e-07	6.6e-07	9.47e-06	0.00015888	9.68e-05	2.03e-05	2.21e-05	0.000288698	0.000255222	0.000244166	0.000309444	0.00218591	0.00217486	0.000274558	0.000265506	0.000222204	0.000928756	0.0126781	0.0099636	4.94e-05	3.57e-05	8.7e-05	3.23e-05	7e-07	2.5e-07	4.4e-07	5.3e-07	2.95e-05	2.99e-05	2.24e-05	3.87e-05	0.000230095	0.000173962	2.41e-05	0.000252911	0.00304095	0.00276785	0.000251058	0.000357224
4_Car	Carmen	Red	Roaster	Sweet	2.3e-07	5.3e-07	2.7e-07	2.1e-07	4.5e-07	4.6e-07	6.9e-07	2.9e-07	4.8e-07	0.000144169	0.000182926	1.67e-05	8.5e-07	0.00016186	0.000261903	0.000192048	0.000324397	0.00378309	0.00317221	0.000346957	0.000296766	0.000254136	0.000797178	0.0101098	0.00768078	9.13e-07	3.09e-05	7.17e-05	2.41e-05	3.1e-07	5.34e-05	1.1e-05	4e-08	3.31e-05	4.16e-05	7.3e-07	5.15e-05	0.00030751	0.000192676	2.24e-05	0.000219568	0.0050475	0.00435085	0.000217921	0.000461059
5_Car	Carmen	Red	Roaster	Sweet	3.8e-07	5.32e-06	1.93e-06	1.54e-06	5.6e-07	7.12e-06	5.45e-06	4.17e-07	1.12e-05	0.000126179	7.63e-05	1.73e-05	6.82e-06	0.000175642	0.000131191	0.000113487	0.000178853	0.00199584	0.00185296	0.000115238	0.000114497	0.000100402	0.000413908	0.00436279	0.00372203	2.83e-05	2.15e-05	2.77e-05	2.87e-05	7.9e-07	1.43e-05	6.38e-06	5.03e-06	3.99e-05	3.05e-05	2.27e-05	2.46e-05	0.000197474	0.000233467	3.51e-05	0.000176382	0.0028677	0.00294883	0.000151382	0.000352021
6_Car	Carmen	Red	Roaster	Sweet	1.79e-06	6.1e-07	7.49e-06	7e-07	3.2e-07	2.8e-07	3.7e-07	6.7e-07	2.69e-06	7.79e-05	7.04e-05	1.93e-06	1.27e-05	0.000111987	9.78e-05	7.73e-05	0.000218004	0.00187609	0.00152522	9.94e-05	0.000110619	0.000112026	0.000328692	0.00408	0.00336594	1.18e-05	3.72e-07	1.67e-05	1.38e-05	8.1e-07	4.3e-07	8.4e-07	7.14e-06	1.34e-05	1.41e-05	1.66e-06	3.16e-05	0.000188353	0.000129208	2.13e-05	0.000141843	0.00254055	0.00251632	0.00021903	0.000351927
7_Car	Carmen	Red	Roaster	Sweet	2.4e-07	5.9e-06	7.1e-07	1.2e-07	1.6e-07	7.8e-07	4.2e-07	7.91e-06	3.41e-06	6.73e-05	5.32e-05	5.9e-06	4.12e-06	0.000201975	0.000187804	0.000159998	0.000207754	0.00190102	0.00168331	0.000130746	0.000280787	0.00010372	0.00023489	0.00335007	0.00278989	1.69e-05	1.81e-05	5.5e-06	3.58e-05	4.1e-07	5.1e-07	6e-08	1.14e-05	5.5e-06	7.1e-07	3.42e-05	3.37e-05	0.000108544	0.000149081	5.25e-05	0.000230107	0.00342747	0.00310237	0.000176404	0.000344788
8_Car	Carmen	Red	Roaster	Sweet	3e-08	5.91e-08	9.98e-06	6.5e-07	4.5e-07	4.5e-07	7.1e-07	6.62e-06	1e-06	0.000102844	0.000116048	4.22e-05	2.78e-05	0.000175544	0.000177219	0.000228087	0.000274907	0.00278431	0.00270872	0.000221948	0.000175392	9.59e-05	0.000380095	0.00469068	0.00431146	2.89e-05	3.3e-07	4.78e-05	3.98e-05	9e-08	5e-07	3.53e-05	6.61e-06	2.09e-05	7.5e-05	1e-05	1.48e-05	0.000162068	0.000181781	7.4e-05	0.000286366	0.00384556	0.00360136	0.00030195	0.000401535
9_Car	Carmen	Red	Roaster	Sweet	2.9e-07	1.45e-05	7.53e-06	1.29e-06	1e-08	6.23e-06	3.2e-07	4.71e-06	1.32e-05	0.000152194	9.4e-05	1.24e-05	1.9e-05	0.000156444	0.000235522	0.000123459	0.00023622	0.00223037	0.00211315	0.000251837	0.000258661	0.000357682	0.000641609	0.00773678	0.00687697	5.31e-05	3.19e-05	3.87e-05	3.11e-05	4.1e-07	2.11e-06	1.01e-05	1.44e-05	5.2e-05	5.07e-05	1.02e-05	2.22e-05	0.000337899	0.000280572	4.08e-05	0.0001625	0.00283131	0.00286438	0.000174016	0.000496147
1_Chocolate	Sweet Chocolate	Chocolate	Bell	Sweet	1.3e-07	1.5e-07	4.5e-07	9e-07	9e-07	4.8e-07	2e-08	5.3e-07	3.4e-07	0.000139716	0.000196443	5.6e-07	5.4e-07	6.41e-05	0.000159083	3.81e-05	0.000351664	0.00273397	0.00259697	0.000139956	0.000561611	0.000232196	0.000364481	0.00767533	0.00630836	1.62e-05	1.62e-05	5.05e-05	0.000150565	8e-07	1.62e-05	6.5e-07	2.78e-05	8.61e-05	1.53e-05	2.9e-07	6.1e-07	0.000302892	0.000203589	7.85e-05	0.000280451	0.004511	0.00345143	0.000319336	0.000468156
3_Chocolate	Sweet Chocolate	Chocolate	Bell	Sweet	4.9e-07	3.31e-06	9.27e-06	4.1e-07	3.3e-07	5.35e-06	1.77e-06	6.7e-07	2.2e-06	0.000109197	5.15e-05	8.16e-06	2.9e-05	0.000103708	0.000118982	0.000127243	0.00018688	0.00228797	0.00222567	0.000247221	0.000242575	0.000163981	0.000602132	0.010338	0.00908256	4.98e-05	5.24e-05	7.22e-05	4.23e-05	2.93e-06	7.73e-06	7.93e-06	2.04e-06	1.41e-05	3.39e-05	7.39e-06	3.33e-05	0.000129774	0.000205545	1.77e-05	0.000123604	0.00262749	0.0028449	0.000149994	0.000264051
5_Chocolate	Sweet Chocolate	Chocolate	Bell	Sweet	1.6e-07	5.99e-06	1.4e-07	1.8e-07	1.58e-07	1.08e-05	6.14e-06	1.49e-06	1.03e-05	0.000187879	8.15e-05	1.16e-05	1.27e-05	0.0001223	0.00012654	9.9e-05	0.000227566	0.00190365	0.00161979	0.000171553	9.97e-05	0.000113028	0.000303911	0.00355148	0.00317812	1.12e-05	8.7e-06	2.02e-05	3e-05	3.9e-06	1.31e-05	1.79e-05	2.06e-05	6.22e-05	6e-05	1.18e-05	1.97e-05	0.00018973	0.000180658	3.84e-05	0.000155441	0.00263294	0.00244156	0.00017096	0.000393325
6_Chocolate	Sweet Chocolate	Chocolate	Bell	Sweet	3.7e-07	8.4e-07	6.8e-07	2.4e-07	8.4e-07	1.1e-07	6e-07	2.99e-06	1.68e-06	3.99e-05	4.85e-05	1.71e-06	2.31e-05	0.000123284	0.000146771	0.000120018	0.00016932	0.00123639	0.00109173	0.000103313	6.23e-05	0.00013287	0.000328395	0.00317442	0.00257518	1.92e-05	1.17e-05	2.03e-05	1.63e-05	6.2e-07	3.2e-07	1.01e-05	1.61e-05	1.97e-05	1.49e-05	8.49e-06	1.92e-06	9.26e-05	0.00010803	3.54e-05	0.000179369	0.00256689	0.0024626	0.000146259	0.000301192
7_Chocolate	Sweet Chocolate	Chocolate	Bell	Sweet	1.1e-07	6.3e-07	3.2e-07	3.4e-07	1.9e-07	1.6e-07	7.7e-06	9.54e-07	2.18e-05	0.000111652	0.000107869	3.5e-07	3.74e-05	0.000212361	0.000167374	0.000110986	0.000230722	0.00262231	0.00228772	0.000208502	0.000220204	0.000164744	0.000269973	0.00381988	0.00286713	7e-07	2.15e-05	6.49e-05	2.9e-05	2.7e-07	1.6e-07	7.22e-06	6.5e-07	2.02e-05	4.5e-06	1.15e-06	1.07e-05	0.000139259	0.000216633	2.07e-05	0.00023316	0.00373099	0.00358443	0.000319655	0.000555976
8_Chocolate	Sweet Chocolate	Chocolate	Bell	Sweet	9e-08	4.2e-07	7.6e-07	4.3e-07	5.8e-07	5.4e-07	2.8e-07	3.7e-07	3.1e-07	0.000119631	0.000131696	8e-07	2.3e-07	0.000295626	0.000294499	0.000192228	0.00075458	0.00390146	0.00314439	0.000685286	0.000609838	0.000292587	0.000398226	0.00685811	0.00548469	5.1e-07	7e-08	0.000182352	6.8e-07	8.5e-07	4.8e-07	5.4e-07	8.8e-07	4.7e-07	8.8e-07	3.14e-05	7.9e-07	7.8e-05	2.66e-05	0.000126044	0.00016849	0.00473314	0.00424676	0.000137458	0.000771666
9_Chocolate	Sweet Chocolate	Chocolate	Bell	Sweet	2.1e-07	2.1e-07	4.12e-06	4e-06	7.8e-07	5.37e-06	1.06e-05	5.46e-07	9.91e-06	7.8e-05	0.000128015	4e-06	1.21e-05	0.000211126	0.000151309	0.000168999	0.000273876	0.00269123	0.00226456	0.000277342	0.000227933	0.000175477	0.000491077	0.00532429	0.00458991	3.06e-05	1.04e-05	5.14e-05	3.73e-05	3.92e-06	3.13e-05	1.68e-05	1.61e-05	4.02e-05	2.56e-05	3.64e-06	5.47e-05	0.000184344	0.000204533	2.68e-05	0.000203402	0.00364082	0.00351387	0.000196917	0.000472111
1_College_64	Anaheim College 64	Green	Roaster	Pungent	4e-07	6.6e-07	2.6e-07	1.7e-07	6.5e-07	8.6e-07	3.04e-05	3.3e-07	7.8e-07	7.36e-05	0.000148288	7e-08	8e-08	0.000218672	0.000208404	0.000133733	0.000234341	0.00258253	0.00187236	0.000188469	0.000252968	0.000124836	0.000506393	0.00647815	0.00515489	4.16e-05	3.06e-05	1.52e-05	2.4e-07	4.3e-07	6.5e-07	7.3e-07	6.3e-07	2.3e-05	7.08e-05	5.13e-05	1.56e-05	0.000231801	0.000264947	1.3e-07	0.00027114	0.00379242	0.00250576	0.000258609	0.000417199
3_College_64	Anaheim College 65	Green	Roaster	Pungent	3e-07	3e-07	5.7e-07	7.7e-07	8.4e-07	3.77e-06	5.22e-06	3e-08	6.67e-06	0.000105649	9.16e-05	3.13e-06	1.55e-05	0.000102304	0.000188351	0.00016326	0.000168868	0.00217364	0.00193131	0.000271889	0.000205332	0.000110532	0.00070051	0.0085469	0.00728207	6.71e-06	4.84e-05	2.75e-05	0.000110832	3.8e-07	4.8e-07	1.4e-07	6.9e-07	4.19e-05	6.78e-05	7.92e-06	6.3e-06	0.00012885	0.000192115	3.67e-05	0.000197918	0.00378768	0.00323673	0.000267602	0.000389904
4_College_64	Anaheim College 66	Green	Roaster	Pungent	2.2e-07	2.9e-07	7e-07	1e-08	4.8e-07	8.5e-07	8.4e-07	2e-08	1.9e-07	0.00019112	4.9e-07	3.1e-07	5e-07	0.000376306	0.000307452	0.000326999	0.000304678	0.0031644	0.00296014	0.000493768	0.000481636	0.000165928	0.000656994	0.0072964	0.00624248	4.72e-06	4.1e-07	6.96e-05	5.39e-05	3.6e-07	6.8e-07	6.8e-07	5.2e-07	1.7e-07	9.74e-05	0.000115705	6.6e-07	2.72e-05	0.000167537	6.96e-05	0.000355711	0.00506983	0.00433211	0.000308772	0.000546332
5_College_64	Anaheim College 67	Green	Roaster	Pungent	3.8e-07	2.4e-07	3.5e-07	6e-07	3.5e-07	6.99e-06	6.1e-07	6.1e-07	1.61e-05	5.96e-05	0.000104302	5.1e-07	5.12e-06	9.52e-05	0.000107123	7.99e-05	0.000179318	0.00206967	0.00186157	0.000161433	0.000129398	0.000218322	0.000264455	0.00328929	0.00310326	2.43e-06	3.6e-07	2.82e-05	2.58e-05	1.43e-05	1.17e-05	1.35e-06	1.68e-05	5.38e-05	2.72e-05	1.51e-05	3.25e-05	0.000310786	0.000199577	1.06e-05	0.000183101	0.00330212	0.00315092	0.000256197	0.000533753
6_College_64	Anaheim College 68	Green	Roaster	Pungent	7e-08	7.7e-07	1e-08	5.8e-07	8.6e-07	2.6e-07	2.21e-05	3.8e-07	2.47e-05	8.68e-05	6.19e-05	5.4e-05	4.22e-05	9.45e-05	0.000305168	0.000111342	0.000197093	0.00239177	0.00245634	0.000589823	0.000568849	0.000149492	0.000431648	0.0047806	0.00353388	3.62e-05	9.43e-06	1.1e-05	2.99e-05	6.3e-07	3.14e-05	4.4e-07	1.2e-07	1.39e-05	5.7e-07	1.14e-05	1.52e-05	0.000199033	0.000121688	3.17e-05	0.000172822	0.00364403	0.00310444	0.000235355	0.000401234
7_College_64	Anaheim College 69	Green	Roaster	Pungent	2.6e-07	1.08e-05	3e-08	1.9e-07	4.6e-07	6.7e-07	8.4e-07	2.5e-07	4e-07	3.89e-05	4.91e-05	4.3e-07	3.44e-05	0.000183438	7.45e-05	8.73e-05	0.000154275	0.00236823	0.00154458	0.000220891	7.16e-05	0.000103121	0.000220588	0.00350291	0.00277193	1.79e-06	2.2e-07	3.24e-05	2.16e-05	1.08e-05	8.6e-07	5e-07	1.54e-05	7.6e-07	3.24e-05	3.71e-05	7.2e-07	0.000113435	0.000110057	9.96e-06	0.000158482	0.00294941	0.0030308	0.0003145	0.000246677
8_College_64	Anaheim College 70	Green	Roaster	Pungent	4.8e-07	1.8e-07	8.2e-07	4e-07	6e-07	2.44e-05	8e-07	3.1e-07	4.97e-05	0.000109209	5.6e-05	5.8e-07	1.17e-05	8.84e-05	0.000129142	7.57e-05	0.000227493	0.0020686	0.00163403	0.000394764	0.000209941	0.000232701	0.000366552	0.00463049	0.00419663	7.71e-06	2.88e-05	3.52e-05	6.35e-05	6.06e-06	6.1e-07	2.45e-05	5.6e-07	3.09e-05	7.29e-05	1e-05	3.7e-05	0.000162446	0.000152547	3.04e-05	0.000150378	0.00268482	0.00275004	0.000206915	0.000436382
9_College_64	Anaheim College 71	Green	Roaster	Pungent	2.7e-07	7.85e-06	1.45e-06	8.2e-07	1.1e-07	3.88e-06	3.4e-07	4.47e-06	2.01e-06	8.71e-05	0.000102422	8.2e-07	1.45e-05	0.000123279	0.00010338	9.66e-05	0.000169362	0.00163424	0.00136752	0.000252	0.000212033	0.000134293	0.000297889	0.0038259	0.00328789	2.68e-05	3.14e-05	2.15e-05	1.81e-05	5.3e-06	2.25e-06	2.4e-06	5.93e-06	2.15e-05	1.77e-05	1.91e-05	1.15e-05	0.000192467	0.000148509	4.83e-05	0.000142624	0.00296768	0.00257624	0.000137733	0.000331759
1_CSU_321	CSU 321	Green	Roaster	Pungent	1.8e-07	5.4e-07	1.13e-05	6.5e-07	7.3e-07	4.25e-06	5.1e-07	1.3e-07	4.8e-06	6.54e-05	7.73e-05	2.49e-05	1.03e-05	0.000205153	0.000158982	0.000149453	0.000248552	0.00186014	0.00184194	0.000122585	0.000203282	0.000195699	0.000378194	0.00559742	0.00459529	4.03e-05	2.26e-05	5.6e-07	1.25e-05	8e-08	2.6e-07	1.71e-05	1.49e-05	7.56e-05	2.38e-05	2.43e-05	4.81e-06	0.000195346	0.000136335	1.3e-05	0.000146446	0.00291124	0.00302529	0.000159968	0.000278506
3_CSU_321	CSU 321	Green	Roaster	Pungent	1.8e-07	3.7e-07	4.1e-07	6.1e-07	7.5e-07	8.3e-07	8.7e-07	6.6e-07	2.8e-07	8.4e-07	5.1e-07	9e-07	6.3e-07	0.000179509	3.36e-05	0.00028687	0.000820244	0.00551487	0.00339492	0.00294588	0.00143939	0.000376413	0.00174055	0.0165075	0.0134397	0.000158173	2.3e-07	0.000126721	0.000210284	1.7e-07	2.8e-07	7.8e-07	1.7e-07	4.6e-07	8.5e-07	3.8e-07	3.8e-07	0.000346293	0.000373668	5.6e-07	0.00012015	0.00538231	0.00492531	0.000130901	0.000558178
4_CSU_321	CSU 321	Green	Roaster	Pungent	7e-08	2.3e-07	5.9e-07	4.6e-07	2.8e-07	1.4e-07	6e-07	6.9e-07	7.2e-07	0.000115187	4.43e-05	2.7e-07	1.82e-05	0.000350049	0.000201757	0.000147411	0.000289688	0.00309711	0.00223516	0.000551449	0.000371899	0.000261054	0.000736421	0.00755746	0.00576053	7.19e-05	3.53e-05	4.61e-05	7.85e-05	9e-08	7.2e-07	1.72e-05	2.6e-07	2.94e-05	4.64e-05	3.76e-06	5.58e-05	0.000220206	0.000231033	1.22e-05	0.000244465	0.00338517	0.0034702	0.000244807	0.000246038
5_CSU_321	CSU 321	Green	Roaster	Pungent	3.5e-07	2.87e-07	3.04e-05	5.3e-07	3.4e-07	5.7e-07	5.3e-07	2.5e-07	3.05e-05	0.000207906	0.000216637	3.05e-05	3.4e-07	0.00031363	0.000301897	0.000303188	0.000392162	0.0036083	0.00347455	0.000854587	0.000501557	0.000291765	0.000740714	0.00645817	0.00517175	4.4e-07	3.1e-07	4.04e-05	5.51e-05	4e-07	1e-07	8.59e-07	5.86e-05	3.2e-05	2.2e-07	1.08e-05	1.4e-07	0.000315009	0.000265525	2.29e-05	0.000284646	0.00407088	0.00403559	0.000272305	0.000811062
6_CSU_321	CSU 321	Green	Roaster	Pungent	1e-08	3.32e-06	2.27e-06	4.3e-07	6.6e-07	1.08e-05	1.48e-05	7.68e-06	5.4e-06	0.000124903	7.76e-05	3.77e-06	1.26e-05	0.00011314	0.00010668	0.000136444	0.000226301	0.00218702	0.00209192	0.000247055	0.000197426	0.000190949	0.000487648	0.00650084	0.0054379	5.48e-05	3.14e-05	4.47e-05	3.1e-05	1.1e-06	1.5e-07	2.12e-05	1.63e-05	2.11e-05	1.87e-05	1.12e-05	5.44e-06	0.000127857	0.00017309	5.52e-05	0.000174595	0.00327582	0.00329231	0.000135018	0.000376844
7_CSU_321	CSU 321	Green	Roaster	Pungent	3.1e-07	1.2e-07	6.2e-07	2e-08	1.5e-07	8e-07	1.15e-05	6e-07	7.4e-07	9.01e-05	8.55e-05	1.46e-05	2.28e-05	0.000148992	0.000162395	0.000127674	0.000431903	0.00311511	0.00229605	0.000567305	0.000452072	0.000147743	0.000423709	0.00631794	0.00546925	5.17e-05	8.5e-06	6.59e-05	1.78e-05	6.9e-07	6.52e-07	4.86e-05	1.04e-06	2.54e-05	5.9e-07	8.46e-06	1.27e-05	0.000201598	0.000184903	3.52e-05	0.000318134	0.00445612	0.00370717	0.000274771	0.000404717
8_CSU_321	CSU 321	Green	Roaster	Pungent	9e-08	1.27e-05	7.2e-07	3.8e-07	4.6e-07	9e-08	7.9e-07	3.1e-07	1.64e-06	7.17e-05	6.95e-05	6.13e-06	8e-07	0.000176559	0.000210941	0.000156251	0.000204639	0.00298703	0.00264411	0.000207469	0.000135321	0.00019532	0.000781539	0.00563652	0.0045305	3.42e-05	9.49e-06	6.96e-05	8.37e-07	6.9e-07	3.1e-07	9.05e-06	1.5e-07	1.12e-05	1.6e-05	1e-07	7.53e-05	0.000183576	7.1e-05	8.89e-05	0.000258445	0.00440603	0.00367843	0.000159596	0.000504688
9_CSU_321	CSU 321	Green	Roaster	Pungent	9e-08	3.25e-06	3.6e-07	1.99e-06	5.3e-07	1.07e-05	4.8e-07	1.83e-06	1.04e-05	0.000159936	0.00010398	3.25e-06	1.17e-05	0.000181585	0.000169439	0.000115188	0.000276519	0.00281226	0.00258896	0.000541939	0.000446167	0.000321784	0.000594385	0.00581063	0.00502291	3.54e-05	2.49e-05	4.25e-05	7.13e-05	5.78e-06	5.62e-06	1.79e-05	1.94e-05	4.93e-05	3.04e-05	2.42e-05	6.34e-05	0.000237872	0.000207551	4.33e-05	0.000265567	0.00394228	0.00371845	0.000201487	0.000377874
1_CSU_384	CSU 384	Green	Roaster	Pungent	3.3e-07	6.3e-07	2.7e-07	3.6e-07	9e-08	5.7e-07	1.21e-05	3.4e-07	6.5e-07	2.66e-05	2.72e-05	2.78e-05	4.55e-06	0.000143936	0.000106669	7.95e-05	0.000101672	0.00161915	0.00153213	0.00027544	0.000242742	0.000162128	0.000427897	0.00551897	0.00355455	7.2e-05	4.56e-06	8.32e-05	2.13e-05	2.43e-05	4.6e-07	1.86e-05	3.5e-07	8.01e-06	2.87e-05	1.1e-05	6.83e-06	1.03e-05	7.42e-05	7.42e-06	8.35e-05	0.00259793	0.00307569	7.3e-05	0.000333468
2_CSU_384	CSU 384	Green	Roaster	Pungent	2.6e-07	5.63e-06	1.3e-07	4.7e-07	1.5e-07	3.6e-07	1.16e-05	4.5e-07	8.8e-07	4.24e-05	7.51e-05	6.78e-06	1.4e-07	0.000102166	0.000153127	0.000144278	0.000178226	0.00179146	0.0015353	0.000770887	0.000746214	0.000252938	0.000559976	0.00800163	0.0065816	1.63e-06	4.9e-07	3.62e-05	5.21e-05	7.65e-07	2.75e-05	2.01e-05	7.17e-06	9.09e-07	4.81e-05	1.28e-05	7.01e-05	0.000124302	0.000169433	5.6e-05	8.22e-05	0.00200581	0.00175809	0.000159617	0.00028171
3_CSU_384	CSU 384	Green	Roaster	Pungent	2.9e-07	6.3e-07	1.8e-07	5.2e-07	2.6e-07	6.8e-07	9e-08	4.7e-07	2.6e-07	0.000123393	3.93e-05	1.48e-05	3.44e-05	1.1e-05	0.000184138	0.000184024	0.000354472	0.00262051	0.00228515	0.000647849	0.000195966	0.000136061	0.000715708	0.00806932	0.00790764	7.54e-05	2.08e-06	2.43e-05	1.48e-05	3.53e-05	3.6e-07	1.86e-05	1.8e-06	3.98e-05	7.44e-05	6.4e-07	0.000144499	0.000277049	0.000300487	6.41e-06	0.000160127	0.00399013	0.00361435	0.000406795	0.000273753
4_CSU_384	CSU 384	Green	Roaster	Pungent	3.9e-07	8.5e-07	5.1e-07	4.1e-07	4.6e-07	6.2e-07	7.9e-07	3.1e-07	3.82e-06	5.59e-05	7.92e-05	3e-08	1.12e-05	0.000155703	0.000125559	0.000171009	0.000145256	0.00192708	0.00178758	0.000376708	0.000186861	0.000180474	0.000476655	0.00699982	0.00609959	3.32e-05	1e-05	3.37e-05	4.52e-05	2.4e-07	1.5e-07	6e-08	7.5e-07	4.3e-05	2.73e-05	1.17e-05	2.68e-05	0.000220953	0.000214245	2.98e-05	0.000156078	0.00322336	0.0035951	0.000151306	0.000242434
5_CSU_384	CSU 384	Green	Roaster	Pungent	1.2e-07	4.18e-06	4.9e-07	9.61e-07	1.34e-06	3.14e-06	3.5e-07	1.13e-06	4.84e-06	4.07e-05	3.38e-05	1.11e-06	9.29e-06	8.76e-05	7.17e-05	6.54e-05	7.62e-05	0.00104425	0.000868078	8.19e-05	5.86e-05	0.000110143	0.000255845	0.00268446	0.00250611	9.79e-06	6.61e-06	6.58e-06	1.47e-05	3.1e-07	5.32e-06	5.57e-06	5.34e-06	7.03e-06	1.34e-05	2.91e-06	2.47e-05	8.81e-05	9.38e-05	5.47e-06	0.000159376	0.00279767	0.00253637	0.000130428	0.000235724
6_CSU_384	CSU 384	Green	Roaster	Pungent	3e-07	4.66e-06	8.4e-07	7.3e-07	8.6e-07	1.7e-06	4.03e-06	4.51e-07	6.03e-06	5.27e-05	6.3e-05	2.74e-06	8.58e-06	0.000145452	0.000133176	0.000102753	0.000163513	0.0015892	0.0012158	0.000302214	0.000211848	9.49e-05	0.000368499	0.00326306	0.0031043	1.24e-05	1.97e-05	3.02e-05	1.96e-05	7.8e-07	6.94e-06	9.25e-06	4.51e-06	1.84e-05	6.36e-06	4.28e-06	2.39e-05	0.000173096	0.000156316	2.83e-05	0.000177962	0.00259396	0.00236577	0.00010623	0.000374068
7_CSU_384	CSU 384	Green	Roaster	Pungent	2.1e-07	1.09e-05	3.71e-05	5.9e-07	2.9e-06	5.2e-06	6.39e-06	7.37e-06	3e-05	0.000144789	0.000135192	1.81e-05	1.46e-05	0.000170004	0.000185511	0.000147801	0.000301	0.00239363	0.00240267	0.000138314	0.000182424	0.000158244	0.000378238	0.00388235	0.00357189	2.27e-05	2.4e-05	5.8e-07	1.15e-05	6e-08	2.4e-07	1.67e-05	1.42e-05	5.19e-05	3.86e-05	7.57e-06	1.85e-05	0.000150629	0.000155266	6.09e-05	0.000214465	0.00372048	0.00391685	0.00019209	0.000394587
8_CSU_384	CSU 384	Green	Roaster	Pungent	3.9e-07	6.5e-07	4e-08	2.7e-07	5.3e-07	2.6e-07	1.8e-07	6.9e-07	6.58e-05	0.000163638	4.08e-05	4.4e-07	3.06e-05	0.000227504	0.000172126	0.000103531	0.000273843	0.00268189	0.00233272	0.000218191	0.000335852	0.000210253	0.000437445	0.0067526	0.00505072	1.34e-05	7.67e-05	2.57e-05	1.43e-05	6.8e-07	1.23e-05	2.63e-05	3.9e-07	6e-07	7.15e-05	2.7e-07	2.53e-05	0.000174761	0.000208115	1.87e-05	0.000188577	0.0031985	0.00301766	0.00023103	0.000358897
9_CSU_384	CSU 384	Green	Roaster	Pungent	2.9e-07	6.2e-07	9.86e-06	4.2e-07	5.7e-07	4.2e-07	1.07e-05	4.2e-07	7.1e-07	5.9e-05	1.54e-05	6.17e-06	9.1e-06	0.000135802	6.98e-05	4.04e-05	0.000191422	0.0015055	0.00141298	0.000617828	0.000526343	0.000196976	0.000348129	0.00483509	0.00384487	9.96e-06	1.41e-05	3.22e-05	2.63e-05	3.28e-07	1.32e-05	7.67e-06	2.77e-05	6.05e-05	3.15e-05	1.36e-05	3e-05	0.000139459	0.000151222	4.87e-05	7.55e-05	0.0020077	0.00185043	0.000163213	0.000235093
3_CSU_390	CSU 390	Green	Roaster	Pungent	3.2e-07	3.06e-08	4.01e-06	5.3e-07	6.8e-07	1.21e-07	4.82e-06	2.6e-06	2.89e-06	5.68e-05	4.82e-05	4.69e-06	7.15e-06	7.39e-05	7.51e-05	7.03e-05	0.000158037	0.00137976	0.00105089	0.000131698	9.97e-05	0.000109337	0.000687774	0.0105598	0.00938742	4.11e-05	4.76e-05	7.03e-05	5.35e-05	1.04e-06	3.38e-06	1.48e-05	2.08e-05	1.67e-05	2.23e-05	6.19e-06	1.8e-05	0.00013823	9.39e-05	1.77e-05	0.000108592	0.00201719	0.00187827	0.000116186	0.000206102
4_CSU_390	CSU 390	Green	Roaster	Pungent	2.2e-07	1.35e-05	1.01e-05	6e-08	8.99e-06	1.55e-05	8.7e-07	3.7e-07	7.61e-06	0.000144385	0.00014237	4.8e-06	9.57e-06	0.000266054	0.000188461	0.000257279	0.000356791	0.004074	0.00319529	0.000294072	0.000199129	0.000134163	0.000624978	0.00740527	0.00517331	1.82e-05	3.7e-05	4.8e-05	1.37e-05	7.7e-07	1.25e-05	7.4e-07	2.4e-07	2.46e-05	7.07e-05	5.54e-06	4.42e-05	0.000213041	0.000230063	6.04e-05	0.000312131	0.00483101	0.00487005	0.000258084	0.000500551
5_CSU_390	CSU 390	Green	Roaster	Pungent	2.2e-07	4.8e-07	1.82e-05	4e-08	5.8e-07	2.7e-07	7.37e-07	1.04e-05	9.59e-07	0.00014523	8.67e-05	6.9e-07	1.79e-05	0.000142168	0.000165184	6.43e-05	0.000230302	0.00188851	0.00174665	0.000311266	0.000279387	0.000273435	0.000368058	0.00306396	0.00252881	1.42e-05	2.14e-05	1.29e-05	9.52e-06	1.16e-05	3.85e-06	2.16e-05	3.36e-06	9e-06	3.03e-05	3.84e-05	4.04e-05	0.000256738	0.000233595	2e-05	0.000146818	0.00204951	0.00223087	0.000194205	0.000383229
6_CSU_390	CSU 390	Green	Roaster	Pungent	3.8e-07	8.46e-06	8.2e-07	2.17e-06	1.72e-07	3.67e-06	6.8e-07	1.6e-07	1.7e-05	7.42e-05	6.81e-05	5.4e-06	1.16e-05	0.000104578	0.000130436	9.07e-05	0.000114794	0.00166055	0.0013337	0.000146733	0.000133683	0.000135111	0.000355041	0.0039432	0.00306939	2.24e-05	1.17e-05	8.56e-06	2.43e-05	1.55e-06	1.68e-06	8.04e-06	1.49e-06	1.62e-05	1.73e-05	2e-05	2.58e-05	0.000132992	0.000144515	3.36e-05	0.000114855	0.00234396	0.00212687	0.000113116	0.000322513
7_CSU_390	CSU 390	Green	Roaster	Pungent	4.4e-07	3e-08	7.3e-07	1.81e-05	1.04e-05	7.61e-05	4.14e-05	4e-08	7.79e-06	0.000201403	4.99e-05	2.7e-07	2.38e-05	0.000297004	0.000217943	0.000129232	0.000100818	0.00314256	0.00258967	0.000224124	0.000485683	0.000342833	0.000518129	0.00634325	0.0046555	5.81e-05	6e-08	0.000109785	9.98e-05	5.2e-07	7.2e-07	5.3e-07	7.83e-05	5.1e-07	5.2e-07	7.1e-07	2.8e-07	0.000142096	0.000130015	3.9e-07	0.000166769	0.00324056	0.00299584	0.000208217	0.000228136
8_CSU_390	CSU 390	Green	Roaster	Pungent	3e-07	1.69e-05	2.94e-06	7.4e-07	1.4e-07	7.46e-06	4.7e-07	2.6e-07	6.58e-06	9.33e-05	5.17e-05	1.43e-05	1.45e-05	0.000184645	0.000278429	7.77e-05	0.000166485	0.00161229	0.0014451	0.000192832	0.000149027	0.000165112	0.000422511	0.00515853	0.00446364	4.49e-05	1.49e-05	0.000112953	3.19e-05	1.3e-07	1.23e-05	5.25e-06	3.5e-05	3.47e-05	5.97e-05	2.97e-06	3.6e-05	0.000118392	0.000179314	4.63e-05	0.000261665	0.00231012	0.00199709	0.000238612	0.000298717
9_CSU_390	CSU 390	Green	Roaster	Pungent	6e-08	7.7e-07	5.2e-07	2.1e-07	4.1e-07	2.55e-06	3.91e-06	3.8e-07	1.2e-05	7.31e-05	6.73e-05	2.35e-05	1.27e-05	0.000125691	0.000101105	0.000110289	0.000233427	0.00131626	0.00120871	0.000795205	0.000691392	0.000232578	0.000450495	0.00398	0.0033307	2.77e-05	1.89e-05	4.72e-05	1.18e-05	1.5e-07	6.1e-07	4.77e-06	8.27e-06	1.81e-05	8.98e-06	1.56e-05	6.66e-06	0.000102973	0.000128152	1.91e-05	0.000131416	0.00162227	0.0013844	0.000116546	0.000216503
1_Deliliah	Deliliah	Red	Roaster	Sweet	3.7e-07	1.4e-07	4.6e-07	8.9e-07	5.4e-07	5.5e-07	8.4e-07	1.1e-07	8.37e-06	7.69e-05	0.00012789	3.5e-07	2.18e-05	0.000154936	0.000182414	0.000146203	0.000411159	0.00317537	0.00281981	0.000103591	0.000159458	0.000135154	0.000485532	0.00672196	0.00556183	8.9e-07	2.75e-05	0.000116194	3.52e-05	2.9e-07	7.1e-07	6.6e-07	6.6e-07	5.15e-06	0.000113925	9.09e-06	2.76e-05	0.000228184	0.00028525	7.34e-05	0.000170653	0.00385067	0.00396828	0.000309021	0.000369976
3_Deliliah	Deliliah	Red	Roaster	Sweet	1.3e-07	5.6e-07	2.46e-06	2.8e-07	3.3e-07	1.83e-06	2.15e-06	2.12e-06	7.06e-06	6.64e-05	8.15e-05	3.36e-06	6.97e-06	7.48e-05	8.94e-05	9.27e-05	0.000271135	0.00219679	0.00209848	0.000186346	0.00011833	0.00013162	0.000755462	0.0117393	0.0105741	5.88e-05	4.71e-05	8.43e-05	6.12e-05	4.3e-07	7.29e-06	8.08e-06	7.29e-06	1.99e-05	5.58e-05	2.66e-05	1.3e-05	0.000125522	0.000111089	3.8e-05	0.000126788	0.00350529	0.00342178	0.00017137	0.000375589
5_Deliliah	Deliliah	Red	Roaster	Sweet	1.7e-07	6.61e-07	5.8e-07	1.7e-07	8.7e-07	2.17e-06	6.01e-07	3.7e-07	9.11e-06	5.32e-05	7.03e-05	7.14e-07	1.09e-05	0.000107418	0.000104617	0.000105568	0.000161126	0.00164741	0.00152823	8.29e-05	0.000101066	0.000144375	0.000338317	0.00326963	0.00296428	1.48e-05	9.15e-06	1.09e-05	2.56e-05	1.03e-05	5.32e-06	3.64e-06	7.3e-06	3.86e-05	2.13e-05	5.1e-06	2.17e-05	0.000142011	0.000158587	4.84e-05	0.000171181	0.00292207	0.00282959	0.000108992	0.000258731
6_Deliliah	Deliliah	Red	Roaster	Sweet	5e-07	3.09e-06	2.34e-06	4.3e-07	3.3e-07	2.29e-07	4.22e-06	6.4e-07	9e-08	3.43e-05	2.41e-05	1.8e-07	1.14e-05	9.64e-05	7.32e-05	6.77e-05	0.000137886	0.00109827	0.00102112	9.31e-05	0.00010077	9.3e-05	0.000308839	0.00370648	0.00317114	1.44e-05	3.48e-05	3.25e-05	3.23e-05	3.49e-06	2.57e-06	5.89e-06	1.6e-05	2.04e-05	2.19e-05	4.38e-06	1.89e-05	9.01e-05	0.000109978	2.22e-05	0.00011138	0.00216181	0.00194248	0.000116507	0.000220655
7_Deliliah	Deliliah	Red	Roaster	Sweet	3.3e-07	1.26e-05	1e-07	1.5e-07	1.07e-05	2e-07	4e-08	3.5e-07	2e-07	7.17e-05	5.39e-05	8.8e-07	3.69e-06	0.000140213	0.000145789	0.000203128	0.000225093	0.00272536	0.00255579	0.000214139	0.000252668	0.000133095	0.000344503	0.00420394	0.00389899	2.33e-05	1.82e-05	6.64e-06	9.1e-06	3.7e-07	6.6e-07	7.5e-07	2.6e-07	1.17e-05	4.35e-06	6.9e-07	1.67e-05	0.000188073	9.09e-05	2.25e-05	0.000111063	0.00399603	0.00380485	0.000154116	0.000584235
8_Deliliah	Deliliah	Red	Roaster	Sweet	2.8e-07	7.1e-07	1.1e-07	1.99e-05	8.8e-07	7.2e-07	9.61e-06	2.28e-05	1.5e-05	9e-05	5.92e-05	8.5e-07	1.56e-05	0.000213298	0.000119132	9.27e-05	0.000196468	0.00251725	0.00221379	0.00019637	0.000174649	4.58e-05	0.000577169	0.00574297	0.00577352	2.27e-05	1.54e-05	6e-05	2.34e-05	2.3e-07	6.1e-07	5.3e-07	8e-08	1.92e-05	1.99e-05	1.66e-05	1.21e-05	0.000187994	0.000142524	7.69e-05	0.000330462	0.00397171	0.0036421	0.000230962	0.000281338
9_Deliliah	Deliliah	Red	Roaster	Sweet	3.6e-07	2.7e-07	3.9e-07	7.6e-07	4.29e-06	2.43e-06	4.4e-07	8.7e-07	1.06e-06	0.000144059	8.75e-05	2.77e-06	3.6e-07	0.000156036	0.000162209	0.000145868	0.000230628	0.00248275	0.0022054	0.000321601	0.000308287	0.000161609	0.000368563	0.00525285	0.00414337	3.89e-05	1.33e-05	5.71e-05	2.87e-05	2.7e-07	2.77e-06	1.09e-06	2.04e-05	2.77e-06	1.91e-05	2.42e-05	1.42e-05	0.000171206	0.000206288	2.17e-05	0.000200826	0.00319424	0.00316274	0.000192363	0.000421112
1_EPI	Early Perfect Italian	Red	Roaster	Sweet	7e-07	9e-08	5.9e-07	8.6e-07	5.8e-07	5.6e-07	6e-08	5.88e-06	5.49e-06	9.07e-05	6.54e-05	1.25e-05	2.89e-05	0.000213206	0.000146119	0.000175602	0.000235949	0.00167047	0.00181915	0.000146797	9.34e-05	0.00012968	0.00034814	0.00392683	0.00298887	2.52e-05	3.62e-05	1.1e-05	1.11e-05	4.9e-07	5.52e-06	8.2e-07	9.42e-06	3.09e-05	3.82e-05	3.4e-07	3.2e-05	0.00017726	0.000186244	1.76e-05	9.93e-05	0.00295291	0.00264503	0.000166563	0.000363507
3_EPI	Early Perfect Italian	Red	Roaster	Sweet	6.9e-07	2.7e-07	8.8e-07	2.4e-07	6.3e-07	5.9e-07	1.42e-05	7.7e-07	4.3e-07	0.000319045	4.9e-05	5e-07	6.43e-06	0.000322014	0.000165855	0.000128441	0.000569672	0.00305113	0.00289604	0.000688241	0.000251607	0.00040921	0.00079708	0.0107214	0.00896299	2.21e-06	4.8e-07	4.56e-05	3.09e-05	5.6e-07	5e-07	2.28e-05	3.2e-07	2.2e-05	4.64e-05	7.9e-07	5.5e-07	0.000329675	0.000327082	0.000100163	0.000228766	0.00382338	0.00393861	0.000203255	0.00051552
4_EPI	Early Perfect Italian	Red	Roaster	Sweet	6.1e-07	5.1e-07	3.8e-06	4.5e-07	8e-08	4.1e-07	6.1e-07	7.4e-07	1.6e-06	5.49e-05	4.33e-05	8.66e-06	8e-07	0.000107337	0.000118413	0.000112222	0.000164155	0.00216992	0.00201321	0.000162733	0.000184676	0.000118628	0.000337631	0.005488	0.00439658	4.6e-05	2.3e-05	4.38e-05	8.03e-06	2.01e-06	8.9e-07	1.03e-05	1.68e-05	7.14e-06	3.44e-05	8.19e-06	1.2e-05	0.000134256	0.000125789	3.58e-05	0.000180505	0.0031071	0.00338328	0.000192508	0.000329232
5_EPI	Early Perfect Italian	Red	Roaster	Sweet	2.7e-07	1.24e-05	2.68e-05	5.9e-07	2.8e-07	3.7e-07	4.9e-07	3e-08	4.21e-06	9.94e-05	7.6e-05	7.6e-07	4.07e-05	0.000181646	0.000189367	0.000154461	0.000281532	0.00276357	0.00239193	0.000273313	0.000172954	0.00012774	0.000314205	0.00359912	0.00279915	6.18e-06	3.57e-05	5.23e-05	1.99e-05	8.8e-07	7.1e-07	1.15e-05	4.43e-05	4.49e-05	3.51e-05	1.37e-05	1.61e-06	0.000161146	0.000147	7.53e-05	0.000221761	0.00335524	0.00315935	0.000127248	0.000490394
6_EPI	Early Perfect Italian	Red	Roaster	Sweet	6.7e-07	2.32e-06	5e-08	5.1e-07	8.85e-06	8.1e-07	3.3e-07	4.51e-06	3.83e-06	0.000111744	4.31e-05	1.25e-05	1.69e-05	0.00014835	5.78e-05	8.82e-05	0.000164352	0.00160905	0.00176159	0.000150247	0.000118682	0.000151023	0.000353774	0.0043758	0.00355849	9.52e-06	6.91e-06	3.87e-05	3.61e-05	2.32e-06	5.8e-07	4e-08	5.41e-07	5.76e-06	2.14e-05	7.3e-07	1.76e-05	0.000157661	0.000107876	3.6e-05	0.000158006	0.00263654	0.00266965	0.000125256	0.000275396
7_EPI	Early Perfect Italian	Red	Roaster	Sweet	6e-08	8.4e-07	5.1e-07	7.7e-07	6.5e-07	2.8e-07	5.6e-07	9e-08	8.6e-07	8.5e-05	2.68e-05	2.9e-07	3.2e-07	0.000243909	0.0002321	0.000190835	0.000232396	0.0022723	0.00224344	0.00012444	0.000230112	0.000118897	0.000373536	0.00430001	0.0037974	2.6e-07	1.7e-05	2.78e-05	2.34e-05	8.71e-06	3.6e-07	8.07e-06	4.1e-07	1.96e-05	6.56e-06	1.46e-05	1.34e-05	0.000341422	0.000116145	2.89e-05	0.00029073	0.00358868	0.00367334	5.47e-05	0.000703781
8_EPI	Early Perfect Italian	Red	Roaster	Sweet	4.6e-07	8.7e-07	1.5e-07	8e-07	2.7e-07	1.6e-07	8.2e-07	7.85e-06	1.63e-06	4.67e-05	1.18e-05	1.04e-06	1.67e-05	5.53e-05	0.000129234	9.96e-05	0.00011512	0.00126693	0.000978874	5.91e-05	7.2e-05	4.3e-05	0.00014254	0.00189639	0.00161435	7.94e-06	5.4e-07	4e-05	2.66e-05	1.81e-06	1.09e-05	2.43e-06	1.75e-05	5.36e-05	1.54e-05	2e-07	1.68e-06	6.47e-05	0.000119577	1.78e-05	9.98e-05	0.00270109	0.00240624	0.000145344	0.000305821
9_EPI	Early Perfect Italian	Red	Roaster	Sweet	5.8e-07	1.54e-05	1.05e-05	1.3e-07	4.7e-07	2.57e-05	7.3e-07	1.95e-05	1.8e-05	0.000184726	0.000109232	1.34e-05	5.57e-05	0.000167395	0.000280435	0.000198376	0.000286023	0.0030112	0.0029635	0.000704229	0.000585293	0.000410393	0.00076528	0.00699137	0.00544516	3.91e-05	3.71e-05	1.24e-05	4.24e-05	3.2e-07	2.3e-07	1.51e-05	5.9e-06	2.17e-05	3.83e-05	3.63e-05	5.26e-05	0.000309372	0.000262242	7.33e-05	0.000219627	0.00403719	0.00366402	0.000328717	0.000746861
1_ERS	Early Red Sweet	Red	Bell	Sweet	4.5e-07	7.1e-07	8.39e-06	6.9e-07	5.38e-06	7.3e-07	1.49e-06	1.4e-07	1.09e-05	4.14e-05	2.45e-05	2.34e-06	2.34e-05	5.38e-05	0.000102206	5.48e-05	9.73e-05	0.000773449	0.000767655	5.28e-05	6.4e-05	4.76e-05	0.00029037	0.00408756	0.00312021	1.03e-05	2.37e-05	2.32e-05	2.65e-05	1.01e-05	8.4e-07	6.92e-06	9e-06	2.52e-05	2.21e-05	1.57e-05	6.07e-06	8.48e-05	6.49e-05	6.08e-06	0.000124817	0.00180782	0.00192022	8.59e-05	0.000194624
3_ERS	Early Red Sweet	Red	Bell	Sweet	3e-08	6.2e-07	4.8e-07	2.1e-07	8.5e-07	2.7e-07	4.9e-07	2.3e-07	6.9e-06	6.26e-05	2.91e-05	1.1e-07	1.8e-07	0.000195809	0.000172622	5.93e-05	0.000202744	0.00284322	0.00237513	0.00012846	0.000162878	9.61e-05	0.000363499	0.00812418	0.00750811	4.9e-07	1.5e-07	2.37e-05	1.17e-05	1.6e-07	8.1e-07	3.2e-07	3.1e-07	1.6e-07	5.9e-07	3.2e-07	6.1e-05	0.000119684	0.000247444	1.74e-05	4.9e-05	0.00315069	0.00392571	0.000168388	0.000493224
4_ERS	Early Red Sweet	Red	Bell	Sweet	1.9e-07	3.3e-07	8.9e-07	1e-08	6.1e-07	1.2e-05	4.7e-07	5.8e-07	2e-08	0.000143433	2.35e-05	2.3e-07	2.73e-05	0.000397876	0.000300433	8.27e-05	0.000268139	0.003556	0.00269148	0.000675467	0.000511963	0.00013443	0.000445557	0.00869473	0.00718967	8.6e-07	1.77e-05	0.00028652	0.000292671	7.9e-07	8.5e-07	7.1e-07	8.6e-07	3.17e-05	5.4e-07	2.19e-05	6.22e-05	0.000149121	0.000132887	4.73e-05	0.000321516	0.00406473	0.0038635	0.000330221	0.000277449
5_ERS	Early Red Sweet	Red	Bell	Sweet	5.3e-07	3.9e-07	9.37e-06	8.6e-07	5.1e-07	3.5e-07	5.7e-07	1.5e-05	3.19e-05	5.09e-05	0.000137167	3.1e-07	2.07e-05	0.000254921	0.000125296	0.000135912	0.000280979	0.0023678	0.0018433	0.000307054	0.000167384	0.000180034	0.000326642	0.00392265	0.00357789	4.69e-07	2.17e-05	4e-05	3.56e-06	1.32e-07	3.15e-06	2.22e-05	2.5e-05	6.25e-05	1.11e-05	3.51e-05	1.77e-05	0.000195525	0.000153094	7.26e-05	0.000148996	0.00355812	0.00300188	0.000181788	0.000425671
6_ERS	Early Red Sweet	Red	Bell	Sweet	2.5e-07	7.18e-06	4.5e-07	2.5e-07	2.2e-07	1.7e-07	4.7e-07	2.4e-07	5.48e-06	8.97e-05	9.92e-05	3e-08	3.74e-06	0.000199271	8.35e-05	0.000151829	0.000224592	0.00193476	0.00213258	0.00015701	0.000191876	0.000157716	0.000372567	0.00523705	0.00378562	1.14e-05	5.39e-05	2.82e-05	5.75e-05	1.18e-05	9.73e-06	7.2e-07	5.35e-06	4.29e-05	2e-08	2.38e-05	9.21e-06	0.000150972	6.8e-05	6.09e-05	0.00018326	0.00313937	0.0031429	0.000165854	0.000428689
7_ERS	Early Red Sweet	Red	Bell	Sweet	1.5e-07	7.5e-07	2.2e-07	1.7e-07	2.8e-07	1.46e-05	6.3e-07	1.29e-05	6.1e-07	4.97e-05	8.03e-05	8.7e-07	2.96e-05	0.000138637	0.000135597	6.27e-05	0.000228272	0.00208926	0.00216784	0.000234292	0.00028411	0.000137113	0.000424646	0.00369507	0.00317601	2.4e-07	7.18e-05	4.93e-06	5.06e-05	1.3e-07	5.5e-07	5.6e-06	7.6e-07	2.02e-05	2.24e-05	6.7e-07	1.36e-05	0.000126109	0.000119474	4.53e-05	0.00013338	0.00298922	0.00300263	0.000151532	0.000345885
8_ERS	Early Red Sweet	Red	Bell	Sweet	6e-08	5e-08	6.7e-07	6.5e-07	8.6e-07	5.3e-07	4e-08	1.6e-07	1.6e-07	2.42e-05	3.99e-05	7.9e-07	4.6e-07	4.3e-07	7.99e-05	9e-05	0.000101424	0.00124038	0.00114939	0.000317655	0.000210607	0.000119301	0.000298496	0.00329866	0.00260468	4.23e-05	2.7e-07	9.45e-05	2.58e-05	5.8e-07	7.7e-07	5.1e-07	2.9e-07	6.62e-05	6.46e-05	8.9e-07	8e-08	8.79e-05	3.7e-05	9e-08	0.000153887	0.00256101	0.00251232	9.62e-05	0.000105732
9_ERS	Early Red Sweet	Red	Bell	Sweet	4e-07	3.87e-06	4.13e-06	2.62e-06	9.12e-07	5.59e-07	8.6e-07	7.7e-07	5.83e-06	6.36e-05	3.24e-05	6e-07	1.19e-05	8.36e-05	6.34e-05	5.12e-05	0.000144401	0.00102673	0.000950723	8.81e-05	7.8e-05	8.98e-05	0.000309958	0.00353339	0.00304597	2.11e-05	2.82e-05	3.03e-05	2.44e-05	4.09e-06	4.5e-06	2.73e-06	3.07e-07	3.21e-05	3.89e-05	1.02e-05	1.15e-05	0.000137487	0.000129901	1.77e-05	0.000112028	0.00209424	0.00198785	9.47e-05	0.000253359
1_ESC	Escamillo	Yellow	Roaster	Sweet	2.1e-07	2.7e-07	8.3e-07	2.4e-07	4.6e-07	3.4e-07	8.3e-07	1.4e-07	1.78e-05	0.000107004	0.000124226	1.93e-05	3.22e-05	0.000186015	0.000172791	0.000109908	0.000162518	0.00151108	0.00152634	1.82e-05	5.33e-05	0.00012218	0.000366604	0.00592651	0.00490829	3.06e-05	1.9e-07	5e-08	2.95e-05	2.3e-07	3.3e-07	5e-08	2.5e-07	5.2e-07	9e-07	2.6e-07	1.65e-05	7.75e-05	0.000200515	2.48e-05	0.000181568	0.00287301	0.00293476	4.35e-05	0.000352099
3_ESC	Escamillo	Yellow	Roaster	Sweet	5.9e-07	1e-07	6e-08	6.3e-07	2.6e-07	1.7e-07	2.7e-07	1e-08	7.3e-07	8.4e-07	0.000313345	4e-07	6.3e-05	7.2e-07	7.92e-05	1.9e-07	1.3e-07	0.00349928	0.00381269	0.000728175	6.24e-05	8e-07	0.000356636	0.0122989	0.00567906	7.1e-07	8.4e-07	8.46e-05	0.000180071	2.7e-07	1.7e-07	4.9e-07	8.1e-07	8.6e-07	4e-07	5.2e-07	1.8e-07	0.000111653	0.000797917	1.3e-07	0.000122467	0.0048566	0.0039559	0.000928712	0.00071039
4_ESC	Escamillo	Yellow	Roaster	Sweet	8e-07	5.1e-07	4e-07	3.1e-07	5e-07	1.89e-05	5e-07	5e-08	8.2e-07	6.51e-05	6.24e-06	3.7e-07	2.4e-06	8.11e-05	0.000133377	0.000144134	0.000223804	0.00264102	0.00204077	0.000210105	0.000136762	8.53e-05	0.000318716	0.00574929	0.00398755	9.81e-06	8.52e-06	4.03e-05	1.34e-05	1.5e-07	5e-08	2.99e-05	2.01e-05	4.73e-05	1.47e-05	7e-07	2.21e-05	9.69e-05	8.57e-05	3.82e-05	0.000160176	0.0032969	0.003649	0.000131028	0.000260283
5_ESC	Escamillo	Yellow	Roaster	Sweet	6.5e-07	6.6e-07	8.7e-07	1.8e-07	3.2e-07	8.2e-07	6.4e-07	4.3e-07	5.2e-07	0.000162514	5.69e-05	6.73e-06	2.36e-05	0.000119631	0.000158543	0.000133755	0.000233307	0.0020345	0.00221767	0.000223834	0.000209151	0.00011578	0.000323619	0.00288884	0.00247882	1.05e-06	5.1e-07	2.4e-05	6.9e-07	8e-08	1.9e-07	9.08e-06	4.56e-05	3.57e-05	0.000101994	1.08e-05	5.67e-05	0.000282012	0.00028218	6.38e-05	0.00016664	0.00337295	0.00309033	9.98e-05	0.000479705
6_ESC	Escamillo	Yellow	Roaster	Sweet	2e-06	3.89e-06	6e-07	8.2e-07	3.2e-07	1.1e-07	3.8e-07	4.1e-07	8.12e-06	0.000122421	8.04e-05	1.1e-05	1.49e-05	0.000229812	0.000216346	0.000322492	0.000343437	0.00226801	0.00204845	0.000359045	0.000357159	0.000136887	0.00033159	0.00422155	0.00337972	9.01e-06	2.47e-05	2.9e-05	2.74e-05	6.68e-06	7.5e-07	8.99e-06	3.01e-06	3.49e-05	2.16e-05	4.67e-05	2.35e-05	0.000216927	0.000147698	4.93e-05	0.000178998	0.00333521	0.00366753	0.000162837	0.000360812
7_ESC	Escamillo	Yellow	Roaster	Sweet	3.3e-07	4.5e-07	7.88e-06	5e-07	3.7e-07	4.3e-07	4.16e-06	8.6e-07	1.3e-06	6.02e-05	3.47e-05	2.83e-06	3.93e-05	0.000174452	0.00014544	0.000109359	0.000166728	0.00145006	0.00119366	6.62e-05	2.07e-05	0.000165108	0.00031006	0.00291145	0.00256519	2.32e-05	1.33e-05	3.18e-05	3.11e-06	7e-07	3.4e-07	1.2e-05	4.4e-07	2.46e-05	3.32e-05	2.52e-05	8.33e-06	6.72e-05	8.76e-05	3.95e-05	0.000168212	0.0028131	0.00286207	0.000199739	0.000388508
8_ESC	Escamillo	Yellow	Roaster	Sweet	5.5e-07	7.4e-07	1.4e-07	6.4e-07	7.1e-07	4.6e-07	8.8e-07	5.5e-07	3.2e-07	8.74e-05	5.1e-05	8.9e-07	1.18e-05	5.82e-05	8.27e-05	0.000149035	0.000142873	0.00174757	0.00164676	0.000155399	6.59e-05	0.000126437	0.000358347	0.00366063	0.00294671	1.88e-05	6.5e-07	2.84e-05	1.3e-05	8.2e-07	5.1e-07	6.11e-06	5.5e-07	4.8e-05	5.92e-05	1.86e-05	3.63e-05	0.000110607	5.4e-05	3.1e-05	0.000153754	0.00305567	0.00283867	0.000158498	0.000398293
9_ESC	Escamillo	Yellow	Roaster	Sweet	1.89e-06	2.48e-06	1.2e-07	1.9e-07	7.5e-07	1.21e-06	2.69e-06	8.1e-07	5.95e-06	7.03e-05	4.43e-05	1.06e-05	1e-05	9.33e-05	8.42e-05	8.84e-05	0.000195324	0.00170754	0.00152646	0.000177238	0.00016545	0.000136216	0.000317402	0.00372582	0.0031249	2.17e-05	2.36e-05	2.69e-05	2.73e-05	8e-08	1.5e-06	8.61e-06	1.89e-05	2.27e-05	1.96e-05	7.31e-06	1.27e-05	8.52e-05	0.000133016	2.53e-05	0.00016181	0.00305041	0.00286182	0.000195624	0.000368613
1_FlavorG	Flavorburst	Yellow	Bell	Sweet	7.1e-07	2.9e-07	5e-07	8.8e-07	3.1e-07	7.2e-07	8.1e-07	7.5e-07	4.3e-07	0.00012132	0.000146026	8.9e-07	2.04e-05	0.000184084	0.000146061	0.000143149	0.000309817	0.00162825	0.00165172	0.000168109	8.47e-05	0.000197736	0.000380322	0.00573699	0.00398153	7e-05	3.41e-05	6.44e-05	4.75e-05	5.8e-07	8.8e-07	2.42e-05	8.67e-05	5.99e-05	1.03e-05	2.9e-07	1.03e-05	0.000201544	0.00012156	4.42e-05	0.00017018	0.00306014	0.00270697	0.000251827	0.000220897
3_FlavorG	Flavorburst	Yellow	Bell	Sweet	7.6e-07	3.5e-07	4.2e-07	4.9e-07	4.9e-07	6.1e-07	8.5e-07	5.8e-07	2.1e-07	3.07e-05	7.61e-06	6.7e-07	7.61e-06	0.000116551	9.86e-05	0.000226467	0.000202597	0.00222499	0.00174459	0.00021049	0.000266734	0.000197398	0.00084212	0.0105321	0.00931414	4.73e-05	1.7e-07	1.81e-05	3.09e-05	2.04e-05	5.5e-07	5.6e-07	1.4e-07	7.61e-06	1.22e-05	1.98e-06	6.49e-05	0.000191846	0.000143693	8.9e-07	0.000128081	0.00261567	0.00232774	0.000232238	0.000629278
4_FlavorG	Flavorburst	Yellow	Bell	Sweet	4e-07	6.8e-07	4.4e-07	7e-08	7.9e-07	3.5e-07	4.3e-07	3.7e-07	3.18e-06	0.000251114	3.87e-05	2.19e-05	8.2e-06	0.000196262	0.000162478	0.00015755	0.000349885	0.00340052	0.00286217	0.000535297	0.00064561	0.000189156	0.000614379	0.00610835	0.00523648	2.31e-05	7.33e-06	6.88e-05	0.000148094	8.1e-07	1.4e-07	8.78e-06	5.54e-06	2.72e-05	1.84e-05	7.1e-07	3.39e-05	0.000144076	0.00010215	6.7e-06	0.000284028	0.00436697	0.00353734	0.000262979	0.000708394
5_FlavorG	Flavorburst	Yellow	Bell	Sweet	6.2e-07	2e-08	5.7e-07	6.75e-06	4.63e-06	1.57e-05	5.15e-06	1.17e-05	2.23e-05	0.000120529	0.000195625	6.7e-07	2.4e-05	0.000188724	0.00016908	0.000101004	0.0002335	0.00206686	0.00187994	0.000180356	7.35e-05	0.000147687	0.000336314	0.00395396	0.00316316	3.78e-05	3.56e-06	6.57e-05	3.34e-05	6.27e-06	2.86e-06	7.45e-06	2.83e-05	3.08e-05	3.56e-05	9.78e-06	3.2e-05	0.000177047	0.000245251	4.24e-05	0.000159318	0.00251171	0.00241094	0.00014535	0.000493319
6_FlavorG	Flavorburst	Yellow	Bell	Sweet	5.7e-07	2.4e-06	2.4e-06	5.9e-07	1.9e-07	1.75e-05	1.5e-07	6.9e-07	7.61e-06	8.54e-05	6.47e-05	3.37e-05	2.55e-05	0.000174924	0.000180628	9.78e-05	0.000193231	0.0018234	0.00174825	0.000272952	0.000205536	0.000179271	0.000355448	0.00442789	0.00349909	2.4e-05	1.07e-05	3.3e-05	2.82e-05	2.4e-06	5.3e-07	5.51e-06	2.22e-05	1.85e-05	1.08e-05	2.71e-06	5.38e-05	0.000152671	0.000179688	1.47e-05	0.000152096	0.00276828	0.00246119	0.000142479	0.000352524
8_FlavorG	Flavorburst	Yellow	Bell	Sweet	1.9e-07	3.2e-07	4.8e-07	3.4e-07	7.9e-07	7.4e-07	4.8e-07	5.6e-07	1.77e-06	6.7e-05	4.02e-05	4.1e-07	3.23e-05	0.0001022	0.000115477	2.67e-05	0.000198436	0.00159672	0.00139954	0.000171974	0.000223896	0.000127863	0.000645281	0.00518964	0.0044457	8.9e-07	1.71e-05	8.12e-05	1.5e-05	4.5e-07	2.6e-07	1.32e-05	7.42e-06	2.48e-05	1.97e-05	3.1e-07	1.4e-07	0.000168957	0.00015297	1.1e-05	7.79e-05	0.00209509	0.00211068	0.00012021	0.000366
9_FlavorG	Flavorburst	Yellow	Bell	Sweet	2.9e-07	6.9e-07	3.49e-06	6.2e-07	2.9e-07	1.12e-06	8e-07	3.22e-06	8.45e-06	0.0001665	0.000150287	6.09e-06	2.84e-05	0.000142107	0.000139035	0.000155765	0.000205084	0.00204645	0.00188813	0.000278048	0.000227491	0.000223708	0.000413193	0.00417846	0.00352538	2.87e-05	1.34e-05	5.54e-05	2.29e-05	5.91e-06	1.05e-05	1.32e-05	1.38e-05	2.8e-05	5.75e-05	2.07e-05	3.33e-05	0.000234112	0.000173993	2.57e-05	0.000145456	0.00344163	0.00298145	0.000158975	0.000390152
1_FlavorR	Flavorburst	Yellow	Bell	Sweet	6.9e-07	4.47e-06	4.84e-06	2.76e-06	8.7e-07	2.03e-06	2.56e-06	4.21e-06	1.26e-05	0.000100301	9.16e-05	1.5e-05	1.27e-05	0.000106028	0.00016044	7.94e-05	0.000111437	0.00130779	0.00111082	7.61e-05	8.12e-05	0.000100534	0.000321978	0.00364662	0.00315015	1.82e-05	1.07e-05	1.03e-05	1.88e-05	7.12e-06	6.14e-06	1.07e-05	2.06e-05	6.23e-05	5.94e-05	1.42e-05	1.03e-05	0.000180039	0.000175495	2.07e-05	9.74e-05	0.00187423	0.00178868	8.11e-05	0.000173921
3_FlavorR	Flavorburst	Yellow	Bell	Sweet	1.27e-05	6.7e-07	6e-07	1.7e-07	6.8e-07	5.96e-07	7.89e-06	4e-08	4.52e-06	0.000116831	0.000117158	1e-07	2.4e-07	0.000217432	0.000137516	0.000250671	0.000246348	0.0023707	0.00226859	0.000594753	0.000376844	0.000248919	0.000352572	0.00621918	0.0054348	3.92e-05	3.43e-05	5.49e-05	2.95e-05	1.1e-07	9e-08	5.2e-07	1.33e-05	5.37e-05	2.78e-05	2.2e-05	2.4e-05	0.000176991	0.000167406	4.57e-05	0.00026766	0.00296094	0.00300067	0.000300362	0.000450134
4_FlavorR	Flavorburst	Yellow	Bell	Sweet	8.6e-07	8e-07	1.5e-05	5.7e-07	4.6e-07	6.6e-07	2.9e-07	3.8e-07	1.55e-05	0.000235958	5.5e-07	3.1e-07	8.36e-06	6.57e-05	9.68e-05	0.00013727	0.000354076	0.00286234	0.00254616	0.000538161	0.000303375	0.000160388	0.000329338	0.00693577	0.00658659	0.000110858	3.51e-05	4.36e-05	4.27e-07	5.4e-07	1.7e-07	1.8e-07	6.14e-05	6.1e-07	2.6e-07	7.1e-06	4.13e-05	0.000168841	0.00011222	6.79e-05	0.000210288	0.00532797	0.00433486	0.000139583	0.000346882
5_FlavorR	Flavorburst	Yellow	Bell	Sweet	6.5e-07	7.14e-06	7.9e-06	4.2e-07	4.4e-07	3.22e-06	4.82e-06	3.23e-06	2.27e-05	0.000101885	0.000141586	7.14e-06	6.08e-05	0.00019382	0.000228234	0.000215268	0.000234563	0.00264709	0.00241105	0.000273304	0.000104507	0.000232881	0.000440113	0.00368423	0.00330288	3.23e-05	7.03e-06	5.33e-05	1.41e-05	4.8e-06	2.1e-07	3.02e-05	1.06e-05	9.48e-05	9.53e-06	6.39e-06	6.05e-05	0.000201927	0.000311333	5.54e-05	0.000100859	0.00344686	0.00353999	0.00027392	0.000501422
6_FlavorR	Flavorburst	Yellow	Bell	Sweet	5.8e-07	8.9e-07	2e-07	1.4e-07	2.4e-07	3.7e-07	1.6e-05	6e-08	6.52e-06	6.2e-05	4.49e-05	1.56e-05	1.56e-05	0.000104134	0.000121431	6.93e-05	0.000172823	0.00173817	0.00127163	0.000201517	0.000180243	0.000121683	0.000302666	0.00398624	0.00322297	2.57e-05	1.29e-05	4.95e-05	2.71e-05	1.7e-07	2.3e-07	1.08e-05	1.13e-05	2.92e-05	4.48e-05	6.66e-06	2.28e-05	0.00014332	0.000126395	2.59e-05	0.000115537	0.00218814	0.00201625	0.000180789	0.000347891
7_FlavorR	Flavorburst	Yellow	Bell	Sweet	7e-08	5.8e-07	1.14e-05	8.6e-07	6.1e-07	1.19e-05	2.1e-07	8.9e-07	8.09e-06	6.02e-05	7.9e-05	6.58e-06	7.94e-06	0.000158159	0.00015984	0.000114721	0.000204527	0.0015471	0.0014834	0.000122807	9.65e-05	7.29e-05	0.000429734	0.00381364	0.00349215	3.18e-05	4.43e-05	2.83e-05	6.6e-07	1.05e-05	1.64e-05	6.5e-07	1.05e-05	4.05e-05	1.73e-05	6e-08	1.04e-05	8.52e-05	0.00010952	1.11e-05	0.000142132	0.00261574	0.00268079	0.000190379	0.000259263
8_FlavorR	Flavorburst	Yellow	Bell	Sweet	5e-07	7.05e-06	7.3e-07	8.9e-07	5e-07	7.27e-06	2.5e-07	3.97e-06	1.59e-05	3.81e-05	7.74e-05	3.6e-07	1.22e-05	9.84e-05	8.91e-05	0.000186713	0.000247498	0.00202665	0.00175202	0.00027782	0.000136087	0.000236379	0.000281356	0.00385364	0.00346536	2.14e-05	3.77e-05	4.42e-05	3.53e-05	2.62e-06	2.7e-07	7.72e-06	6.1e-07	2.87e-05	1.61e-05	2e-07	8.37e-06	0.000140307	0.000113829	3.38e-05	0.000133071	0.00286514	0.00309211	0.000254845	0.000519151
9_FlavorR	Flavorburst	Yellow	Bell	Sweet	2e-07	7.16e-07	4.2e-07	4.65e-06	4.2e-07	1.17e-05	6.74e-06	4.2e-07	1.13e-05	0.000100064	8.38e-05	6.46e-06	1.5e-05	0.000121753	0.000127746	0.000170085	0.000243872	0.00223002	0.00181039	0.000343014	0.000351479	0.000209409	0.000542164	0.00604897	0.00496424	4.49e-05	1.99e-05	4.62e-05	3.11e-05	7.18e-06	7.2e-07	1.62e-06	1.32e-06	3.51e-05	2.86e-05	1.57e-05	3.48e-05	0.00015468	0.000147818	3.45e-05	0.000169252	0.00303934	0.00282782	0.000228686	0.000556958
1_High	Highlander	Red	Roaster	Pungent	1.7e-07	5.78e-06	4.1e-07	5.8e-07	1.26e-05	1e-07	4.05e-06	3e-07	6.8e-07	9.78e-05	8.77e-05	3.8e-07	3.01e-05	0.000123671	0.000118751	0.000121479	0.000227582	0.00211286	0.00128273	0.000198051	0.000123661	0.000145733	0.000370729	0.00395364	0.00388092	1.37e-05	5.37e-05	4.88e-05	7.33e-07	4.7e-07	5e-07	6.48e-06	4.39e-06	1.47e-05	2.04e-05	4.39e-05	5.15e-06	7.52e-05	8.28e-05	1.77e-05	0.000263701	0.0032871	0.00287549	0.000147721	0.000362327
3_High	Highlander	Red	Roaster	Pungent	8.8e-07	1.4e-07	4e-07	8e-08	2.96e-05	4.51e-05	8.7e-07	8.7e-07	7.1e-07	2.96e-05	0.000135326	4e-08	7.6e-07	0.000177169	0.000144034	0.000259761	0.000339938	0.00213129	0.00296155	0.000434458	0.00043009	0.000149635	0.000804848	0.0118943	0.01022	0.000149206	5.27e-05	7.3e-05	3.87e-05	8.1e-07	1e-07	3.5e-07	6.4e-07	0.000114014	1.7e-05	1.19e-05	1.39e-05	0.000180649	0.00020532	8.26e-05	0.000192557	0.00346822	0.00307476	0.000156569	0.000333348
4_High	Highlander	Red	Roaster	Pungent	7.2e-07	6.2e-07	1.29e-06	5.9e-07	3.88e-07	2.84e-06	8e-07	6.4e-07	3.38e-06	6.39e-05	6.13e-05	2.86e-06	1.64e-05	0.0001462	9.65e-05	8.01e-05	0.000114291	0.00131051	0.00108974	0.000187898	0.000101095	6.13e-05	0.00022566	0.00348567	0.0027709	2.31e-05	1.81e-05	2.36e-05	1.84e-05	1.14e-06	4.66e-06	4.78e-06	5.66e-06	3.77e-05	5.38e-05	1.06e-05	1.95e-05	0.000106686	0.000120289	3.44e-05	0.000126235	0.00256869	0.00247262	0.000116531	0.000203064
5_High	Highlander	Red	Roaster	Pungent	8.2e-07	5.73e-07	2.16e-06	4.5e-07	3e-07	1.27e-06	1.15e-06	2.22e-06	4.38e-06	5.33e-05	4.63e-05	4.35e-06	9.06e-06	5.92e-05	5.65e-05	5.87e-05	8.88e-05	0.000820093	0.000666231	6.25e-05	5.97e-05	6.58e-05	0.000133762	0.00160274	0.00140017	6.89e-06	7.51e-07	1.04e-05	1.02e-05	6.07e-07	5.82e-06	1.7e-06	2.03e-06	2.58e-05	2.41e-05	3.54e-06	9.61e-06	7.76e-05	7.78e-05	2.23e-05	9.17e-05	0.00174146	0.00184329	8.04e-05	0.000170454
6_High	Highlander	Red	Roaster	Pungent	2e-08	3.74e-06	3.4e-06	3.9e-07	4.6e-07	5.5e-07	4.25e-06	5.2e-07	1.7e-05	0.000102435	6.98e-05	5.2e-07	1.66e-05	0.000196067	0.000166794	0.00019398	0.000195583	0.00274152	0.00214075	0.0002267	0.000185426	0.000164728	0.000457325	0.00478186	0.00377574	9.04e-06	6.19e-05	4.45e-05	1.06e-05	7e-07	2.65e-07	1.09e-05	3.43e-06	2.19e-05	2.18e-05	1.39e-05	2.63e-05	0.000236801	0.000195146	1.94e-05	0.000251952	0.00431583	0.0034776	0.00018166	0.000400746
7_High	Highlander	Red	Roaster	Pungent	3.8e-07	6.5e-07	9e-07	1.6e-07	8.6e-07	1.29e-05	8.6e-07	4e-08	5.3e-07	0.000141851	0.000101155	5.3e-07	5.3e-07	0.000372425	0.000296921	0.000117174	0.000283429	0.00331495	0.00193565	0.0003243	0.000100338	0.000463055	0.000367625	0.00351749	0.00382601	1.99e-05	4.31e-05	7.46e-05	4.47e-05	8.8e-07	2.7e-07	4.1e-07	1.4e-07	7.88e-05	3.44e-05	4.29e-05	1.21e-05	0.00027041	0.000230878	8.81e-05	0.000140291	0.00316855	0.00304207	0.000205543	0.000502763
8_High	Highlander	Red	Roaster	Pungent	3.11e-06	7.8e-07	2e-08	9e-08	9e-07	5.17e-06	1.84e-06	1.6e-07	2.72e-06	2.35e-05	2.07e-05	1.37e-06	3.67e-06	0.000102224	0.000108687	5.28e-05	9.07e-05	0.0011081	0.000847074	6.52e-05	7.81e-05	7.21e-05	0.00026872	0.00271282	0.0024599	2.36e-05	1.15e-05	9.4e-06	1.71e-05	1.09e-06	1.56e-06	1.65e-06	1.68e-05	2.28e-05	1.86e-05	4.24e-06	3.21e-06	5.41e-05	5.92e-05	2.37e-05	0.000185551	0.00221588	0.0020707	0.000151268	0.000168862
9_High	Highlander	Red	Roaster	Pungent	4.4e-07	5.77e-06	2.68e-06	7.6e-07	3.6e-07	2e-07	2.35e-06	3.87e-07	8.26e-06	6.24e-05	5.74e-05	5.85e-06	8.58e-06	0.000118277	0.000127842	0.000152195	0.000216507	0.00203659	0.00168152	0.000283521	0.000185428	0.000225665	0.000377133	0.00456728	0.00363103	1.69e-05	2.24e-05	3.02e-05	2.05e-05	1.35e-05	2.4e-06	4.29e-06	8.64e-06	5.23e-06	4e-05	4.1e-07	3.06e-05	0.000150972	0.000145332	1.97e-05	0.000211901	0.00298108	0.0027886	0.000193378	0.000433926
1_Joe	Joe E. Parker	Green	Roaster	Pungent	7.3e-07	1.54e-05	2.6e-07	8.2e-07	6.8e-07	3.4e-07	6.8e-07	5.9e-07	3.9e-07	6.36e-05	6.36e-05	5.59e-05	8.59e-06	0.000114801	0.000200752	0.000150148	0.000237024	0.00198261	0.00152581	0.000102947	0.000146624	0.000154904	0.000262216	0.00403927	0.00338287	2.8e-05	7.9e-06	5.23e-05	3.07e-05	1.8e-07	6.1e-07	1.22e-05	2.8e-05	2.96e-05	1.06e-05	2.06e-05	1.22e-05	0.000182464	0.000149921	4.31e-05	9.64e-05	0.00376187	0.00337667	0.00011035	0.000314939
3_Joe	Joe E. Parker	Green	Roaster	Pungent	7e-08	4.7e-07	5.3e-07	2.7e-07	2.4e-07	2.4e-07	4.9e-07	5.6e-07	8.5e-07	0.000124147	0.000163789	3.11e-05	3.44e-05	9.15e-05	0.000122263	0.000212206	0.000297558	0.00192287	0.00163608	0.000203241	0.000186986	0.000144287	0.00040927	0.00826774	0.00595078	3.31e-05	2.41e-05	5.61e-06	7.68e-05	3.5e-07	7e-08	2.11e-05	3.8e-07	2.21e-05	4.2e-05	3.9e-07	3e-08	0.000142157	0.000123372	3.59e-05	0.000107344	0.00250128	0.00279921	0.000151914	0.000294349
4_Joe	Joe E. Parker	Green	Roaster	Pungent	5.6e-07	9e-08	2e-07	1e-07	4.2e-07	1.3e-05	7.7e-07	8.4e-07	6.06e-06	6.67e-05	0.000116566	6.9e-07	1.04e-05	0.00019362	0.000150063	0.000173008	0.000209879	0.0022058	0.00219406	0.00015674	0.000223918	0.000158366	0.000540843	0.0069588	0.00592803	3.17e-05	4.46e-05	5.63e-05	4.83e-05	8.9e-07	8.71e-06	3.33e-06	3.33e-06	2.17e-05	4.14e-05	4.24e-06	6.9e-05	0.000217999	0.000238647	6.03e-05	0.000167417	0.00343601	0.00313462	0.000145196	0.000414249
5_Joe	Joe E. Parker	Green	Roaster	Pungent	1.03e-06	3.41e-06	5.17e-07	1e-06	3.85e-07	8.69e-07	2.86e-06	1.13e-06	4.01e-06	5.54e-05	5.34e-05	6.46e-06	1.66e-05	7.55e-05	7.14e-05	7.02e-05	6.58e-05	0.000806705	0.00069308	5.3e-05	4.72e-05	6.96e-05	0.000180935	0.00226052	0.00190215	1.24e-05	1.6e-05	2.97e-05	1.02e-05	1.33e-06	1.95e-06	1.09e-05	8.37e-06	2.51e-05	3.37e-05	4.63e-06	1.03e-05	0.000104542	0.000114795	2.35e-05	0.000113816	0.00213808	0.00214052	9.56e-05	0.000176275
6_Joe	Joe E. Parker	Green	Roaster	Pungent	1.02e-05	4.3e-07	5.6e-07	7.2e-07	4.7e-07	1.06e-06	5.69e-06	3.7e-07	2.2e-07	4.47e-05	7.14e-05	3.1e-07	9.1e-06	5.26e-05	0.000120339	4.03e-05	0.000140773	0.00176108	0.00140266	9.57e-05	5.19e-05	3.75e-05	0.000281804	0.00275736	0.00228984	4.1e-07	8.8e-07	2.93e-05	2.93e-05	7.8e-07	4.3e-07	1.64e-05	1.12e-05	7.3e-07	4.38e-05	5e-08	1.71e-06	0.000118645	5.1e-05	1.7e-05	0.000195228	0.00282533	0.00254438	0.000100405	0.000356983
7_Joe	Joe E. Parker	Green	Roaster	Pungent	8.6e-07	1.29e-05	1e-07	8.7e-07	3.4e-07	6.37e-06	1.3e-07	5.3e-07	6.5e-07	0.000154772	4.46e-05	8.56e-06	3e-07	0.000137962	0.000192392	0.000167023	0.000358218	0.00191926	0.00188521	0.000381638	0.000309553	0.000248275	0.000407032	0.00406337	0.0034927	1.87e-05	2.23e-06	7.22e-05	8.62e-06	1.67e-05	3.6e-07	4.12e-05	2.08e-05	2.8e-05	4.77e-05	6.14e-05	1.82e-05	0.000211198	0.000152491	3.92e-05	0.000322584	0.00326734	0.00344138	0.000238679	0.000223062
8_Joe	Joe E. Parker	Green	Roaster	Pungent	2.3e-07	9.3e-06	4.88e-06	7.8e-07	4e-08	6.6e-07	1.07e-05	7.6e-07	1.88e-06	8.37e-05	2.4e-05	5.6e-07	4.05e-06	0.000150242	0.000112558	4.09e-05	0.000132915	0.00122682	0.00101829	5.79e-05	9.15e-05	5.72e-05	0.000391371	0.00498512	0.00426451	1.6e-05	7.67e-06	3.14e-05	1.49e-05	9.19e-06	2.2e-07	2.2e-07	1.27e-05	1.55e-05	9.42e-06	6.16e-06	7.67e-06	0.000152825	0.000132763	3.46e-05	8.02e-05	0.00195309	0.00202902	0.000127245	0.000317472
9_Joe	Joe E. Parker	Green	Roaster	Pungent	4.3e-07	2.43e-06	1.85e-06	3.53e-06	3e-07	3.28e-06	2.43e-06	2.29e-06	1.11e-06	5.19e-05	7.02e-05	4.52e-06	8.52e-06	9.17e-05	7.18e-05	8.15e-05	0.000140697	0.00127834	0.00107656	0.000364156	0.000234936	0.000120666	0.000281845	0.00321388	0.00253969	1.57e-05	1.95e-05	3.7e-05	1.8e-05	1.75e-07	5.01e-06	1.26e-05	7.83e-06	5.16e-05	2.42e-05	2.32e-05	2.42e-05	0.00014688	0.000111902	3.11e-05	0.000165433	0.00230343	0.00209833	0.000183147	0.000289862
1_Jupiter	Jupiter	Red	Bell	Sweet	7.5e-07	8e-08	2.4e-07	6.5e-07	8.3e-07	5.73e-06	1.95e-05	6e-07	6.91e-06	4.37e-05	4.16e-05	7.2e-06	3.7e-07	0.000168465	0.000200289	0.000113606	0.000221678	0.0012208	0.00129117	4.84e-05	5.31e-05	0.000120055	0.000394835	0.00456457	0.00340991	2.72e-05	1.35e-05	5.89e-05	7.55e-06	5.3e-07	6.6e-07	3.7e-07	9e-08	1.51e-05	4.63e-06	2.65e-05	6.9e-07	0.000113933	0.000153003	3.09e-05	6.66e-05	0.00177183	0.00179126	0.000194555	0.000342971
3_Jupiter	Jupiter	Red	Bell	Sweet	2.4e-07	3.7e-07	1.25e-05	4.6e-07	3.5e-07	1.2e-07	3.98e-06	2.4e-07	4.1e-05	6.95e-05	0.00016531	1.07e-05	1.77e-05	0.000179644	0.000156454	0.000113637	0.000234918	0.00340897	0.00281148	0.000258489	0.000198255	0.000217252	0.000600943	0.0101783	0.00847437	2.99e-05	1.99e-05	6.84e-05	7.67e-05	7.5e-07	8.03e-06	1.71e-05	2.7e-07	5.49e-05	2.53e-05	6.05e-06	3.54e-05	0.000214217	0.000280357	2.2e-05	0.000221064	0.00482498	0.00443001	0.000223876	0.000490483
4_Jupiter	Jupiter	Red	Bell	Sweet	8.9e-07	6.6e-07	1e-07	6.9e-07	1.9e-07	5.1e-07	8.9e-07	1.6e-07	7e-07	0.000167972	7.24e-05	1.93e-05	3.17e-05	9.01e-05	0.000300755	0.000152747	0.000550559	0.00377481	0.0036111	0.000123873	0.000183442	0.000307923	0.00134463	0.013439	0.0120541	6.71e-05	7.8e-07	0.000217434	4.24e-05	3e-08	1.2e-07	1.92e-06	1.49e-05	4.36e-05	5.72e-05	7.6e-07	3.9e-07	0.000116832	0.000179922	0.00010549	0.000253313	0.00456826	0.00517989	0.000391045	0.000864106
5_Jupiter	Jupiter	Red	Bell	Sweet	1.11e-06	1.87e-06	1.26e-05	1.8e-07	4.7e-07	5.87e-06	9.85e-06	6.43e-06	1.34e-05	9.4e-05	9.06e-05	3.01e-06	1.76e-05	0.000141091	0.000131629	8.52e-05	0.000141522	0.0016368	0.00146395	9.46e-05	7.29e-05	0.000130814	0.000273462	0.00285909	0.0023834	2.08e-05	1.47e-05	2.61e-05	1.76e-05	7.8e-07	5.3e-07	1.11e-05	6.37e-06	3.29e-05	5.74e-05	1.44e-05	2.55e-05	0.000218912	0.000198737	2.54e-05	0.000147431	0.00234253	0.00207488	9.64e-05	0.000303499
6_Jupiter	Jupiter	Red	Bell	Sweet	3.9e-07	5.7e-07	1.6e-07	7.7e-07	8.2e-07	6.64e-06	4.1e-07	8.8e-07	1.37e-05	0.000166795	7.19e-05	6e-07	4.48e-05	0.000124222	0.000175778	0.00018179	0.000256354	0.00257679	0.00236189	0.000254681	0.000229671	0.000100514	0.000662871	0.00501792	0.00368119	1.48e-05	2.4e-07	4.07e-05	3.93e-07	2.8e-07	7.6e-07	8.5e-07	9.59e-06	3.84e-05	3.02e-05	2.05e-05	2.2e-05	0.000134686	0.000125194	5.01e-05	0.000169382	0.00393615	0.0038049	0.000168497	0.000338322
7_Jupiter	Jupiter	Red	Bell	Sweet	1e-07	1.1e-05	2.2e-07	6e-08	8.73e-07	6.38e-06	2e-07	8.4e-07	6.06e-06	6.32e-05	5.9e-05	1.96e-05	9.85e-06	0.000191683	7.59e-05	8.9e-05	0.000182414	0.00172815	0.00190179	9.73e-05	0.000121018	6.91e-05	0.000344403	0.00349729	0.00292274	3.15e-06	2.95e-05	3.88e-05	1.46e-05	8.3e-07	2.5e-07	3.29e-05	2.67e-05	1.47e-06	1.15e-05	1.9e-05	2.27e-06	0.000173791	8.67e-05	9.32e-05	0.000220331	0.0036682	0.00349004	0.000212421	0.000427079
8_Jupiter	Jupiter	Red	Bell	Sweet	1.07e-05	1.18e-07	1.24e-05	1.6e-07	2e-07	4.15e-06	8.9e-07	4.4e-07	8.72e-06	5.41e-05	0.00011818	1.9e-07	2.72e-05	0.00010941	0.000159327	0.000114844	0.000129988	0.00228867	0.00202017	0.000192685	0.000130928	9.98e-05	0.000313144	0.00406267	0.00368292	6.02e-05	1.65e-05	2.45e-05	5.31e-05	5.8e-07	3.6e-07	1.1e-05	6.58e-06	4.3e-05	2.16e-05	8.7e-07	7.42e-06	0.000142167	0.000142712	6.7e-07	4.42e-05	0.00338963	0.00353406	0.000202982	0.000262692
9_Jupiter	Jupiter	Red	Bell	Sweet	7e-07	2.51e-06	1.24e-05	1.29e-05	2.15e-06	5.2e-06	4.05e-06	7e-07	1.28e-05	0.000159283	0.000107753	5.3e-07	5.38e-06	0.000187786	0.00026029	0.000261756	0.000324686	0.00335648	0.00335369	0.000582017	0.000422514	0.000271971	0.00043374	0.00505141	0.00434529	2.83e-05	3.56e-05	3.93e-05	3.36e-05	1.46e-05	8.4e-07	3.1e-07	1.36e-05	5.36e-05	3.94e-05	1.06e-05	3.29e-05	0.000218367	0.00013597	3.27e-05	0.000267422	0.00469638	0.00432216	0.000295906	0.000641578
1_Karisma	Karisma	Red	Bell	Sweet	4.1e-07	5e-07	4.8e-07	1.3e-07	2.7e-07	6.8e-07	2.6e-07	5.3e-07	6.1e-07	0.000116967	0.000185937	8.3e-07	5.1e-07	7.5e-07	0.000163784	4.74e-05	3.07e-05	0.00183115	0.00173345	3.11e-05	8.16e-05	5.64e-05	0.000612122	0.0106777	0.00859544	4.37e-05	2.1e-05	7.3e-07	5.64e-05	4.9e-07	5.8e-07	3.7e-07	1e-07	3.5e-07	2.46e-05	8.5e-07	3.44e-05	0.000166484	6.83e-05	8.5e-07	0.000294519	0.00221353	0.00234824	0.000134701	0.000149939
3_Karisma	Karisma	Red	Bell	Sweet	2e-07	2.6e-07	3.57e-05	7.53e-06	8.2e-07	1.28e-05	1.92e-05	3e-07	1.14e-05	0.000175846	0.000171993	8.97e-06	8.01e-06	0.000267474	0.000213106	0.000115828	0.000379891	0.00241273	0.00268382	0.000230224	0.000258431	0.000221839	0.00074526	0.00815527	0.0069854	6.31e-05	3.49e-05	9.75e-05	3.09e-05	7.4e-07	8.8e-07	3e-08	2.56e-05	7.83e-05	7.82e-05	1.6e-05	2.31e-05	0.000386648	0.000472839	2.35e-05	0.00024703	0.00361428	0.00281935	7.34e-05	0.000364599
4_Karisma	Karisma	Red	Bell	Sweet	7.8e-07	7.9e-07	1.69e-05	3.61e-06	5.3e-07	8.4e-07	4.9e-07	1.1e-06	7.26e-06	0.000239279	6.7e-05	1.26e-05	7.2e-06	0.000212369	0.000281894	0.00019726	0.000275831	0.00311139	0.00290914	0.0003689	0.000234206	0.000165746	0.000494386	0.00554292	0.00474387	1.01e-05	1.99e-05	2e-05	1.35e-05	5.3e-07	7e-07	1.94e-06	6.24e-05	0.000100219	5.33e-05	1.79e-05	3.01e-05	0.000267477	0.000279369	1.53e-05	0.00021914	0.00510541	0.00424402	0.000299739	0.000442635
5_Karisma	Karisma	Red	Bell	Sweet	4.4e-07	1e-07	1.47e-05	2.5e-07	3.3e-07	1.85e-05	2.3e-07	5.5e-07	2.79e-05	7.46e-05	7.51e-05	4.65e-06	1.56e-06	0.000145631	0.000250034	0.000107653	0.000122596	0.00245196	0.00197634	0.000156464	0.000134416	0.000184826	0.000426701	0.00387765	0.00357653	3.29e-05	1.16e-05	5.04e-05	3.79e-05	3.7e-07	1.1e-07	4.36e-06	7.04e-06	4.92e-05	1.45e-05	2.72e-05	6.49e-05	0.000239322	0.00015136	2.82e-05	0.00016148	0.00341069	0.00338769	0.000136852	0.000453946
6_Karisma	Karisma	Red	Bell	Sweet	5.4e-07	1.77e-05	1.5e-07	4.3e-07	8.2e-07	2.2e-07	6.8e-07	1.43e-05	7.23e-06	6.52e-05	9.31e-05	1.18e-05	5.77e-06	0.000148441	0.000147286	0.000143734	0.000217227	0.0021138	0.00201768	0.000287946	0.000182924	0.000152854	0.000407635	0.00449682	0.00365147	1.65e-05	2.84e-05	4.44e-05	1.8e-05	1.21e-05	2.29e-06	7.1e-07	1.2e-07	3.49e-05	1.79e-05	4.6e-07	1.56e-05	0.000168284	0.000206671	1.3e-05	0.00017588	0.0030823	0.00271652	0.000152894	0.000357814
7_Karisma	Karisma	Red	Bell	Sweet	2.1e-07	3.5e-07	7.8e-07	3.2e-07	8.2e-07	5.31e-06	6.87e-06	8.16e-06	8.8e-06	0.000130378	4.07e-05	4.66e-06	2.87e-05	0.000145439	0.000103667	0.000194814	0.000244844	0.0028783	0.00213186	0.000396654	0.000391541	0.000201648	0.000319667	0.00378422	0.00316538	8.7e-07	8.47e-06	7.72e-05	5.61e-05	1.6e-07	5.8e-07	4.4e-07	3.3e-07	1.06e-05	3.7e-05	1.5e-05	7.62e-05	0.000145885	0.000238286	3.29e-05	0.000227041	0.00410946	0.00357971	0.000299619	0.000481804
8_Karisma	Karisma	Red	Bell	Sweet	3.6e-07	8.1e-07	8e-07	1.3e-07	7.7e-07	9e-08	1e-08	4.8e-07	6.8e-07	9.78e-05	6.25e-05	3.7e-07	4.9e-07	0.000216422	0.000269333	0.000150513	0.00010918	0.00169619	0.00149103	0.000424959	0.000302761	0.00020634	0.000195354	0.00305098	0.00302652	2.82e-05	4.3e-07	1.52e-05	2.34e-05	5.2e-07	7.5e-07	7.2e-07	1.06e-05	3.66e-05	1.93e-05	1.77e-05	9.19e-06	0.000173223	0.000168541	3.68e-05	0.00015275	0.00209228	0.00201253	0.000103848	0.000264522
9_Karisma	Karisma	Red	Bell	Sweet	5.9e-07	2.68e-06	3.95e-06	4e-08	5.8e-07	1.66e-06	2.89e-06	3.11e-06	9.24e-06	6.69e-05	8.41e-05	6.65e-06	1.27e-05	0.000153705	0.000146034	7.53e-05	0.000249341	0.00182553	0.00160157	0.000285055	0.00017742	0.000194695	0.000457142	0.00513728	0.00427104	2.42e-05	2.78e-05	2.32e-05	5.59e-05	3e-07	1e-06	2.61e-06	3.87e-06	2.55e-05	1.83e-05	1.31e-05	1.7e-05	0.00016405	0.00016656	3.01e-05	0.000144096	0.00256187	0.00249188	0.00011069	0.000335979
1_Karma	Karma	Red	Roaster	Sweet	4e-08	7.2e-07	7.3e-07	3e-07	7.9e-07	5.7e-07	2.2e-07	6.8e-07	4.36e-06	0.000115595	4.35e-05	2.3e-07	5e-08	7.36e-05	0.000113798	7.51e-05	5.97e-05	0.00141016	0.00145848	9.33e-05	6.5e-05	0.000112635	0.000264788	0.00398937	0.00348303	2.74e-05	1.97e-05	2.19e-05	4.74e-06	8.2e-07	2e-05	2.5e-07	2.45e-05	1.4e-05	2.3e-07	2.01e-06	1.01e-05	0.000126381	0.000148954	8.1e-07	0.000145938	0.00271129	0.00258403	0.000218203	0.000279934
3_Karma	Karma	Red	Roaster	Sweet	7.1e-07	3e-08	6.7e-07	6.4e-07	8.5e-07	5e-08	6.5e-07	5.5e-07	6.93e-06	7.16e-05	7.48e-05	8e-07	1.05e-05	0.00024436	0.00020419	0.000203357	0.000293882	0.0036041	0.0032759	0.000549283	0.000654727	0.000274636	0.000583707	0.0102521	0.00933743	5.95e-05	3.15e-05	4.84e-05	3.07e-05	6.1e-07	8.9e-07	7.65e-06	2.39e-05	2.35e-05	1.19e-05	2.26e-05	2.38e-05	0.000276109	0.000328776	0.000100654	0.0003488	0.00474453	0.00436749	0.000151505	0.000541437
4_Karma	Karma	Red	Roaster	Sweet	1.1e-07	8e-08	1.7e-07	5.1e-07	1.3e-07	3.7e-07	6.6e-07	2e-07	8.7e-07	0.000248179	0.000114881	2e-08	3.07e-05	6.14e-05	4.18e-05	0.000125939	0.000240404	0.00204432	0.0027925	0.000222224	0.000117475	6.14e-05	0.00078723	0.00877221	0.00839816	9.29e-05	1.4e-07	8.35e-05	7.06e-05	1.8e-07	4.6e-07	8e-08	6.5e-07	0.000133914	1.5e-07	8.2e-07	5.22e-05	0.000231388	0.000247773	1.02e-05	0.00015591	0.00355288	0.00315729	0.000209097	0.000427536
5_Karma	Karma	Red	Roaster	Sweet	5.6e-07	4.89e-06	2.5e-06	6e-08	3.5e-07	1.29e-06	1.69e-06	1.69e-06	3.22e-06	8.76e-05	0.000114199	2.93e-06	1.91e-05	0.00012987	0.000120579	0.000122357	0.000178717	0.0017285	0.00156451	7.56e-05	9.87e-05	8.92e-05	0.000238769	0.0029342	0.00254027	1.52e-05	6.73e-06	1.4e-05	1.81e-05	2.61e-06	8.99e-06	1.26e-05	9.01e-06	3.21e-05	3.37e-05	6.44e-06	2.46e-05	0.000138745	0.000156835	4.7e-05	0.0001683	0.00293675	0.00299209	0.000213103	0.000299467
6_Karma	Karma	Red	Roaster	Sweet	1.9e-07	1.5e-07	6.3e-07	7e-08	7.4e-07	7.01e-06	2.74e-06	6.22e-06	1.17e-05	6.65e-05	9.21e-05	1.22e-05	1.18e-05	0.000113525	0.000151739	0.000131315	0.000240776	0.00183	0.00167367	0.000224049	0.000166041	0.000110204	0.000393167	0.00440569	0.0039137	3.15e-05	3.25e-06	4.77e-05	3.41e-05	1.15e-05	8.27e-06	6.5e-07	4.8e-06	2.14e-05	2.59e-05	1.35e-05	2.69e-05	0.000271863	0.000169072	2.11e-05	0.000170586	0.00254859	0.00234558	0.000162155	0.000359119
7_Karma	Karma	Red	Roaster	Sweet	8.2e-07	8.7e-07	7.9e-07	3e-08	1.6e-07	8.5e-07	6.1e-07	7.5e-07	4.88e-05	7.01e-05	9.96e-05	3.8e-07	7.7e-07	0.000112591	0.000188624	0.000143211	0.000270185	0.00265687	0.00245763	0.000467288	0.000148288	0.000325609	0.000579502	0.00436003	0.00336007	6.39e-05	4e-08	3.48e-05	4.14e-05	5.5e-07	1.6e-07	1.3e-07	2.68e-06	1.51e-05	8.2e-07	1.62e-05	7.11e-06	0.000169118	0.000172986	7e-08	0.000226136	0.00413465	0.00343509	0.000329376	0.000545506
8_Karma	Karma	Red	Roaster	Sweet	5.6e-07	4.88e-06	6.39e-06	8.2e-07	2.72e-06	5.9e-07	3.9e-07	1.13e-05	7.28e-07	4.78e-05	9.41e-05	7.5e-07	1.4e-07	0.000128862	0.000125044	0.000126882	0.0001794	0.001528	0.00113337	0.000129107	0.000113162	0.000129966	0.000274361	0.00302705	0.00279158	5.02e-06	3.25e-05	2.61e-05	3.13e-05	4.1e-07	9.87e-06	5.7e-07	1.08e-05	3.87e-06	2.89e-05	5.7e-07	9.45e-06	0.000142683	0.000126936	4.97e-05	0.000171374	0.00202775	0.00215991	8.59e-05	0.00021086
9_Karma	Karma	Red	Roaster	Sweet	3.4e-07	3.1e-07	4.6e-07	8.4e-07	7.8e-07	3.45e-06	4.86e-06	1.8e-06	8.83e-06	9.26e-05	8.82e-05	1.18e-05	1.42e-05	0.00014033	0.000101122	0.000135298	0.000186624	0.00219315	0.00194628	0.000327527	0.000235274	0.000202969	0.000491522	0.00550048	0.00451069	2.25e-05	4.05e-05	6.17e-05	2.44e-05	7.8e-07	1.93e-06	1.16e-05	8.64e-06	1.96e-05	3.26e-05	7.25e-06	2.71e-05	0.000174594	0.000209257	2.75e-05	0.000190111	0.0030325	0.00284276	0.000258228	0.00040555
1_Lakes	Wisconsin Lakes	Red	Bell	Sweet	6.6e-07	8.7e-07	4.6e-07	3.7e-07	3e-08	1e-07	7.53e-06	2.22e-06	1.9e-06	4.21e-05	4.06e-05	1.36e-06	5.59e-06	0.000127801	0.000105258	5.78e-05	0.000134494	0.00128932	0.00120234	5.25e-05	5.86e-05	7.06e-05	0.000282549	0.00322199	0.00258471	3.15e-05	1.13e-05	1.54e-05	1.03e-05	6.9e-07	1.3e-07	6.6e-06	9.79e-06	3.03e-05	1.48e-05	1.32e-06	1.89e-05	8.76e-05	8.99e-05	1.46e-05	6.35e-05	0.00245822	0.00257195	0.0001333	0.000276715
3_Lakes	Wisconsin Lakes	Red	Bell	Sweet	6.6e-07	7.1e-07	2.3e-07	7.9e-07	4e-07	8.3e-07	8.3e-07	4.5e-07	3.65e-05	0.000253111	0.000126175	5.2e-07	1.1e-07	0.00019302	0.000129595	0.000149318	0.000246273	0.00385478	0.00311229	0.000162608	0.000225897	0.000126227	0.000375584	0.00707368	0.0062596	1.26e-05	3.22e-05	0.000128485	4.12e-05	4.1e-07	7.9e-07	8e-08	1.1e-07	2.69e-06	1.17e-05	0.000126266	7.18e-05	0.000346753	0.000321699	3.46e-05	0.000260425	0.00376891	0.00432073	0.000291636	0.000517448
4_Lakes	Wisconsin Lakes	Red	Bell	Sweet	8.2e-07	1.85e-06	5e-08	7.2e-07	2.9e-07	7.06e-06	3.5e-07	4.08e-06	5.52e-06	7.45e-05	5.88e-05	2.95e-06	2.83e-06	0.000110974	9.67e-05	7.74e-05	0.000114892	0.0012456	0.00108416	7.76e-05	5.82e-05	7.06e-05	0.000279557	0.00359655	0.00315239	1.63e-05	9.46e-06	2.62e-05	2.56e-05	6.51e-06	5.5e-07	3.57e-06	9.17e-06	3.53e-05	1.45e-05	1.68e-05	2.03e-05	9.92e-05	7.83e-05	4.26e-05	0.000164818	0.00225733	0.00218328	0.000119246	0.000260958
5_Lakes	Wisconsin Lakes	Red	Bell	Sweet	4.5e-07	2.77e-06	7.52e-06	8.9e-07	5.8e-07	8.1e-07	6.6e-07	2.4e-07	4.42e-06	0.000104779	3.82e-05	2.6e-07	2.48e-05	0.000244477	0.0001255	9.09e-05	0.000168908	0.00189639	0.00163365	6.26e-05	7.1e-05	0.000126869	0.000234427	0.00275975	0.00273291	6.1e-06	3.33e-05	9.49e-06	1.04e-05	5.5e-07	7.7e-07	2.99e-06	1.01e-05	4.8e-05	6.98e-05	1.55e-05	4e-05	0.00026798	0.000183685	1.66e-05	0.000182768	0.0024864	0.00221349	0.000185267	0.000397197
6_Lakes	Wisconsin Lakes	Red	Bell	Sweet	7.5e-07	5.7e-07	6.24e-06	3.7e-07	6.2e-07	8.2e-07	4.5e-07	8e-08	8.57e-06	4.69e-05	2.51e-05	1.26e-05	6.41e-06	8.48e-05	6.55e-05	7.91e-05	0.000149239	0.001253	0.00102458	5.99e-05	4.8e-05	9.64e-05	0.000232898	0.00300284	0.00258537	5.77e-06	8.52e-06	1.92e-05	1.05e-05	3.53e-06	2.67e-06	6.98e-06	2.2e-06	2.94e-05	2.78e-05	5.85e-06	1.31e-05	0.000101984	7.57e-05	5.46e-05	0.0001901	0.00267816	0.00256253	0.000154082	0.000265645
7_Lakes	Wisconsin Lakes	Red	Bell	Sweet	1.4e-07	7.3e-07	1.25e-05	2.9e-07	3e-08	1.8e-07	1.5e-07	2.2e-07	1.62e-05	0.00011359	4.03e-05	2.3e-07	2.07e-05	0.00025904	0.000304403	0.000118852	0.000253761	0.00228424	0.0027691	0.000310474	0.000307222	0.000159582	0.000457967	0.00439896	0.00381531	1.1e-05	1.7e-07	3.53e-06	3.99e-05	8.14e-06	2.74e-05	5.64e-06	1.61e-05	1.1e-05	1.46e-05	8.26e-06	7.27e-06	0.000152669	0.000306526	5.55e-05	0.000222037	0.00352688	0.00345622	0.000144289	0.000439643
9_Lakes	Wisconsin Lakes	Red	Bell	Sweet	2.9e-07	7.8e-07	1.67e-06	2.74e-06	1.9e-07	5.17e-06	7.11e-06	1.29e-06	1.37e-05	8.12e-05	7.65e-05	5.03e-06	1.38e-05	0.00017421	9.07e-05	0.000117746	0.000204733	0.00190808	0.00172058	0.00025372	0.000164489	0.000167429	0.000360473	0.00437894	0.00363014	2.22e-05	3.13e-05	4.69e-05	4.79e-05	2.17e-06	1.98e-06	1.81e-05	1.09e-05	3.35e-05	1.41e-05	1.66e-05	2.45e-05	0.00012906	0.000100439	4.1e-05	0.000137154	0.00287576	0.00266692	0.000154509	0.00030833
1_LBP	Liebesapfel	Green	Roaster	Pungent	8.6e-07	3.7e-07	3.12e-05	4.5e-07	5e-08	8.2e-07	2.2e-07	3.95e-06	1.31e-05	0.000129636	0.000114042	8.3e-07	3.42e-05	0.000182463	0.000202756	6.78e-05	0.000212715	0.00149308	0.00119526	0.00032508	0.000254516	9.81e-05	0.000443512	0.00396223	0.00323525	1.35e-05	8.67e-05	5.58e-05	3.94e-05	2.3e-07	1.2e-07	6.9e-06	6.8e-07	7.37e-06	7.6e-07	2.9e-07	5.95e-06	0.000121424	0.000229236	4.68e-05	6.27e-05	0.00186142	0.00171616	7.54e-05	0.000370944
3_LBP	Liebesapfel	Green	Roaster	Pungent	7.4e-07	5e-08	1.2e-07	7.5e-07	8.1e-07	2.72e-06	2.08e-05	5.7e-07	7.77e-06	7.77e-05	6.33e-05	4.5e-07	2.51e-05	0.000183146	0.000140795	6.37e-05	0.000210958	0.00234967	0.00195307	0.000419615	0.000281648	0.000145163	0.000347709	0.00657439	0.00600599	1.71e-05	7.8e-07	2.72e-05	1.29e-05	9e-08	8.8e-07	4.29e-06	3.21e-06	3.13e-05	3.6e-05	6.6e-07	1.74e-05	0.000149387	0.00015847	2.91e-05	0.000216356	0.00377531	0.00403652	0.000238628	0.000442778
4_LBP	Liebesapfel	Green	Roaster	Pungent	6e-08	3e-07	5e-08	9e-08	3.6e-07	5.5e-07	4.7e-07	1.6e-07	2.8e-06	0.000154497	0.000121637	6.53e-06	2.43e-05	0.000238492	0.000215073	7.54e-05	0.000453708	0.00361692	0.00376195	0.000663989	0.000581112	0.00010352	0.000513878	0.00648902	0.00584002	3.85e-05	5.31e-05	0.000102417	3.57e-05	6.4e-07	8.1e-07	4.2e-07	8.5e-06	3.76e-05	4.04e-05	9.9e-06	2.34e-05	0.000290592	0.000284138	7.94e-05	0.000216896	0.00441703	0.00459474	0.000275177	0.000432786
5_LBP	Liebesapfel	Green	Roaster	Pungent	5e-07	1.25e-05	4.3e-07	4e-08	3.8e-07	3.06e-06	3.47e-06	3.7e-07	7.81e-06	8.4e-05	0.0001084	5.39e-06	1.46e-05	0.000116979	7.46e-05	7.64e-05	0.000155968	0.00121458	0.00139283	0.000174706	0.000108895	0.000170276	0.000330198	0.00460928	0.00393955	1.5e-05	1.89e-05	1.34e-05	2.57e-05	3.3e-07	7.9e-07	1.97e-06	1.98e-05	1.64e-05	1.37e-05	1.69e-05	1.24e-05	0.000125205	0.000182976	4.11e-05	0.000148669	0.00251419	0.00239115	0.000121024	0.000318079
6_LBP	Liebesapfel	Green	Roaster	Pungent	2.5e-07	2.46e-06	9.47e-07	6.9e-07	2.1e-07	7.7e-07	5.2e-06	5.69e-07	5.78e-06	6.44e-05	4.82e-05	5.18e-06	9.04e-06	0.000136385	0.000105793	7.74e-05	0.000138803	0.00156686	0.00127505	0.000110468	8.12e-05	0.000110272	0.000225671	0.00272445	0.00247295	1.78e-05	1.79e-05	2.21e-05	3.32e-05	6.4e-07	5.36e-06	1.7e-05	1.87e-05	3.03e-05	2.84e-05	3.49e-06	7.94e-06	0.000118313	0.000101839	1.69e-05	0.000215522	0.00289732	0.00270324	0.000146245	0.000282264
7_LBP	Liebesapfel	Green	Roaster	Pungent	1e-07	3.6e-07	4.76e-06	7.5e-07	1e-07	2.5e-07	6e-07	5.1e-07	2.2e-06	0.00015328	7.6e-05	2.7e-07	7.25e-06	8.6e-05	0.000180489	0.000100052	0.000330203	0.00279422	0.0026183	0.000647546	0.000548222	0.000211042	0.000568595	0.00872519	0.00753625	5.27e-05	4.94e-05	5.13e-05	3.09e-05	8.93e-06	1.44e-05	1.21e-05	2.14e-05	2.23e-05	3.47e-05	7.18e-05	5.02e-05	0.000232251	0.000135968	3.88e-05	0.000238231	0.00418182	0.00403751	0.00030973	0.000425747
8_LBP	Liebesapfel	Green	Roaster	Pungent	5.9e-07	5.6e-07	6.6e-07	9e-08	7.2e-07	2.98e-05	6.3e-07	8e-07	8e-07	8.66e-05	0.000127626	3.5e-07	4.4e-07	8.98e-05	0.000245866	0.000213978	0.000249207	0.00246174	0.002255	0.000240623	8.68e-05	9.27e-05	0.00023824	0.00467144	0.00457992	3.68e-05	2.7e-07	3.27e-05	5.48e-05	2.5e-07	2.5e-07	7.9e-07	2.8e-05	1.41e-05	7.83e-05	7e-08	2.24e-05	0.000126904	0.000142986	4.13e-05	0.000116671	0.0038518	0.00392397	0.000169263	0.00035295
9_LBP	Liebesapfel	Green	Roaster	Pungent	3.9e-07	7.26e-06	4.72e-06	9.15e-06	6e-08	5.85e-06	5.28e-06	2.51e-06	1.07e-05	0.000217066	0.000156106	8.7e-07	1.96e-05	0.000231448	0.000113439	0.000101406	0.000408072	0.00288419	0.00277128	0.000307197	0.000318653	0.0001422	0.00055809	0.0062086	0.00590348	1.62e-05	3.5e-07	5.35e-05	4.37e-05	1.58e-05	5e-06	1.11e-05	4.01e-05	3.89e-05	1.83e-05	5.28e-06	8e-07	0.000232748	0.000329314	5.71e-05	0.00021015	0.00431394	0.00414333	0.000291011	0.00040155
1_Melrose	Melrose	Red	Bell	Sweet	1.1e-07	8.2e-07	2.5e-07	5.3e-07	2.9e-07	1e-07	6.2e-07	3.3e-07	8.6e-07	8.84e-05	6.29e-05	8.6e-07	5.8e-07	0.000174087	6.78e-05	1.28e-05	0.000181794	0.00171705	0.00130213	0.000234814	0.000191388	6.95e-05	0.000351326	0.00349819	0.00357557	1.8e-07	1.2e-07	2.6e-05	4.49e-07	6.6e-07	8.7e-07	1e-07	8.9e-07	4.9e-07	6.6e-07	2.6e-07	1.95e-05	0.000169312	0.000161297	9.74e-06	6.83e-05	0.00328133	0.00312948	0.000126045	0.000331907
3_Melrose	Melrose	Red	Bell	Sweet	4.2e-07	4.34e-08	1.9e-05	5.3e-07	7e-08	1.3e-05	4.91e-06	1.29e-05	2.4e-05	0.000173957	8.89e-05	1.04e-05	1.23e-05	0.000165639	0.000232364	0.000181114	0.000425029	0.0042015	0.00347759	0.000372032	0.000421165	0.000188659	0.000873169	0.00905008	0.00805127	3.49e-05	5.73e-05	4.21e-05	6.02e-05	7e-07	1.7e-07	1.06e-05	1.7e-07	2.26e-05	1.71e-05	2.82e-05	2.45e-05	0.000200613	0.00041743	4.41e-05	0.000250382	0.00453488	0.0047981	0.00020762	0.00051007
4_Melrose	Melrose	Red	Bell	Sweet	2.7e-07	8e-08	8e-07	5.3e-07	2e-08	5.4e-07	1.7e-07	8.5e-07	3e-08	7.36e-05	0.000119486	2.11e-05	1.17e-05	0.000230121	0.000208782	0.00026414	0.00052317	0.003291	0.0028896	0.000987057	0.000224685	0.000313852	0.000432399	0.0117431	0.00867328	2.11e-05	7.3e-07	8.9e-07	6.4e-07	4.4e-07	4.2e-07	9.57e-05	4.2e-07	4.75e-05	7.64e-05	8e-05	6e-08	0.000602471	0.000284983	5e-08	0.000131081	0.00442517	0.0039206	0.000392902	0.000268679
5_Melrose	Melrose	Red	Bell	Sweet	6.4e-07	1.5e-07	9e-07	3.4e-07	3e-08	3.73e-05	7e-07	2.3e-07	1.6e-07	9.14e-05	6.5e-05	1.4e-07	1.46e-05	0.000107503	0.000226672	0.000116154	0.000359533	0.00319753	0.00258784	0.000235393	0.00025025	0.000178486	0.000310182	0.00320185	0.00288965	1.53e-06	3.43e-05	4.62e-05	6.02e-07	6e-07	3.4e-07	8.8e-07	3.4e-07	8.15e-06	6.1e-07	8.7e-07	3.83e-05	0.000335553	0.000329662	1.78e-05	0.00016709	0.00421211	0.00414893	0.00016045	0.000442522
6_Melrose	Melrose	Red	Bell	Sweet	5.9e-07	2.5e-07	1.14e-06	3.9e-07	5.5e-07	6e-07	3.8e-07	4.61e-07	3.46e-06	2.52e-05	3.43e-05	7.05e-06	4.51e-06	9.91e-05	0.000109193	4.98e-05	0.000122018	0.00099013	0.000821743	4.39e-05	5.13e-05	4.18e-05	0.000129415	0.00234337	0.00190292	1.55e-05	1.94e-05	1.3e-05	6.95e-06	3.18e-06	8.73e-07	6.8e-06	1.57e-05	2.53e-05	2.49e-05	1.68e-05	7.81e-06	9.63e-05	6.31e-05	2.08e-05	0.000125322	0.0019654	0.00184409	8.86e-05	0.000202056
7_Melrose	Melrose	Red	Bell	Sweet	3.4e-07	4e-08	1.3e-07	7.2e-07	3.1e-07	8e-07	7.7e-07	5.4e-07	2.7e-07	3.97e-05	3.51e-05	9.98e-06	9.46e-06	0.000107748	4.94e-05	6.04e-05	0.000224297	0.00221879	0.00237338	0.000130413	0.000201216	7.72e-05	0.000224859	0.00308254	0.00265203	3.14e-05	3.74e-06	2.34e-05	7.05e-06	3.5e-07	1.17e-05	8.5e-07	7.1e-07	7.62e-05	2.5e-07	1.28e-05	2.62e-05	5.39e-05	0.000203496	9.43e-05	0.00015954	0.00362518	0.00391005	0.000214752	0.000323017
8_Melrose	Melrose	Red	Bell	Sweet	3e-07	7.3e-07	3.5e-07	7.5e-07	6.8e-07	2e-07	7.7e-07	5.85e-07	2.67e-06	5.8e-05	1.17e-05	6.9e-07	8.97e-07	7.51e-05	9.19e-05	7.3e-05	0.000124458	0.00100475	0.00102787	5.06e-05	4.34e-05	5.54e-05	0.000230479	0.00368863	0.003401	8.31e-07	1.39e-05	4.18e-05	3.63e-05	1.47e-05	4.3e-07	1.19e-05	2.04e-05	2.15e-05	1.19e-05	3.09e-06	1.01e-05	0.000122786	7.39e-05	2.11e-05	7.8e-05	0.00189652	0.00158059	9.28e-05	0.000178898
9_Melrose	Melrose	Red	Bell	Sweet	3.3e-07	4.1e-06	6.1e-06	6.6e-07	3.5e-07	2.05e-06	4.13e-06	3.64e-06	1.03e-05	0.000123323	9.41e-05	9.39e-06	1.44e-05	0.000154412	0.000124038	0.000120199	0.000226528	0.0019855	0.00180121	0.000195308	0.000137035	0.000142996	0.000400982	0.00475698	0.00386974	3.47e-05	2.01e-05	2.84e-05	2.79e-05	2.72e-06	4.33e-06	4.93e-06	1e-05	6.72e-05	3.51e-05	1.23e-05	2.69e-05	0.000229735	0.000156759	2.34e-05	0.000123729	0.00264399	0.00240793	0.000152299	0.000390629
3_Mosco	Mosco	Red	Roaster	Pungent	2.1e-07	3.99e-06	1.91e-06	1.5e-07	2e-07	5.6e-07	6.6e-07	3.3e-07	8e-07	2.92e-05	3.19e-05	2.04e-06	2.78e-06	4.92e-05	4.97e-05	2.99e-05	8.14e-05	0.000637359	0.000549183	5.78e-05	3.15e-05	4.63e-05	0.000303537	0.00444715	0.00391142	1.89e-05	3.21e-05	3.11e-05	1.57e-05	1.83e-06	6.1e-07	4.63e-06	1.3e-07	3.38e-05	2.13e-05	2.04e-06	5.9e-06	5.05e-05	7.38e-05	6.41e-06	6.7e-05	0.00159261	0.00145795	6.28e-05	0.000147157
5_Mosco	Mosco	Red	Roaster	Pungent	5.5e-07	9.37e-06	3e-06	1.6e-07	3.1e-07	8e-08	1.9e-07	1.6e-07	4.65e-06	8.09e-05	0.000102228	2.53e-06	1.66e-05	0.000110782	0.000109934	8.02e-05	0.000102275	0.00146814	0.00138297	7.68e-05	8.42e-05	8.19e-05	0.000289662	0.00273397	0.00201245	1.6e-05	2.69e-05	1.27e-05	9.4e-06	1.43e-06	7.99e-06	1.82e-05	9.8e-06	3.66e-05	3.63e-05	1.8e-06	2.67e-05	0.000126849	0.000118304	2.25e-05	0.000133572	0.00271281	0.00251036	0.000158999	0.000328783
6_Mosco	Mosco	Red	Roaster	Pungent	8.08e-07	2.75e-06	1.54e-06	1e-08	2.19e-06	1.92e-06	5.2e-07	6.7e-07	1.3e-05	0.000100909	8.15e-05	4.8e-06	6.3e-06	0.000159109	0.000137775	0.000114313	0.000162867	0.00138171	0.00113333	0.000220348	0.000182242	8.75e-05	0.000288222	0.00308674	0.0025601	8.84e-06	1.32e-05	2.09e-05	1.68e-05	1.41e-05	1.4e-05	8.31e-07	6.43e-06	3.59e-05	3.3e-05	6.72e-06	2.96e-05	0.000125891	0.000100665	3.65e-05	0.00015881	0.00246479	0.00238137	0.000131999	0.000212762
7_Mosco	Mosco	Red	Roaster	Pungent	2.9e-07	2.53e-08	1.62e-05	2.3e-07	3.3e-07	7e-07	8e-08	8.9e-07	2.8e-07	2.97e-05	4.32e-05	1.24e-05	1.65e-05	0.000144901	9.05e-05	4.78e-05	0.000154173	0.00126364	0.00135052	0.000147823	0.000165776	0.000170106	0.000269612	0.00343883	0.00310182	2.56e-05	4.33e-06	2.14e-05	2.58e-05	9.82e-06	4.41e-07	5.28e-06	9.13e-06	1.17e-05	3.02e-05	1.24e-05	3.58e-05	8.61e-05	0.000124387	8.4e-05	0.000241564	0.00213805	0.00211244	0.00014598	0.000288346
8_Mosco	Mosco	Red	Roaster	Pungent	8.2e-07	1.26e-05	5.7e-07	4.8e-07	6e-07	5.9e-07	7.9e-07	6.94e-07	7.81e-06	0.000109062	7.9e-05	7.68e-06	1.63e-05	0.000115028	8.84e-05	0.000114165	0.000191138	0.00212229	0.0015456	0.000195205	9.81e-05	0.000102805	0.000360372	0.00410646	0.00345529	1.34e-05	1.46e-05	3.28e-05	2.78e-06	9.95e-06	7.5e-07	7.46e-06	8.8e-07	3.66e-05	1.61e-05	2.26e-05	2.08e-05	0.000178565	0.000160274	4.22e-05	0.000184297	0.00290697	0.00293718	8.16e-05	0.00036339
9_Mosco	Mosco	Red	Roaster	Pungent	6.2e-07	2.2e-07	7.7e-07	3.7e-07	2.9e-07	6.05e-06	6.7e-07	7.6e-07	4.48e-06	5.57e-05	7.65e-05	1.55e-05	2.14e-05	0.000100625	0.000183338	0.000116747	0.000219427	0.00195138	0.00185885	0.000352882	0.000308427	0.000166907	0.000469496	0.00464667	0.00398317	3.89e-05	2.51e-05	4.7e-05	5.39e-05	8.4e-08	2e-06	2.01e-05	1.76e-05	1.99e-05	4.07e-06	1.6e-05	3.06e-05	0.000198804	0.000125656	5.14e-05	0.000149917	0.00241142	0.00240955	0.000158463	0.000421764
1_North	King of the North	Red	Bell	Sweet	8.9e-07	1.5e-07	1e-07	6.2e-07	3e-07	2.3e-07	1.1e-07	7.1e-07	2.09e-05	9.34e-05	8.7e-05	5.7e-07	3.2e-06	0.000155977	0.000163807	0.000126269	0.000155724	0.00208329	0.00201961	0.000212682	0.000153798	6.49e-05	0.000402303	0.00388978	0.00349787	2.66e-05	7.15e-05	3.83e-05	1.91e-05	5.5e-07	7.6e-07	6.31e-06	3.48e-05	5e-07	8.47e-05	4.6e-06	1.99e-05	0.000310885	0.000250473	4.67e-05	7.25e-05	0.0027237	0.00279686	7.39e-05	0.000246509
3_North	King of the North	Red	Bell	Sweet	8.6e-07	1.75e-05	1.05e-05	1.4e-07	8.7e-07	7.86e-06	2.3e-07	4.2e-07	8e-07	7.41e-05	3.21e-05	7.42e-06	9.47e-07	0.000115357	0.0001283	0.000133872	0.000182281	0.00197761	0.00180099	0.000140317	0.000127202	0.000134309	0.000452027	0.00842521	0.00731256	4.23e-05	5.47e-05	1.6e-05	4.99e-05	1.74e-05	5.4e-07	3.62e-06	1.17e-05	8.15e-05	6.85e-05	6.31e-07	3.99e-05	0.000245717	0.000171265	1.55e-05	0.000159354	0.00238471	0.00240424	9.91e-05	0.000305361
4_North	King of the North	Red	Bell	Sweet	8e-07	2.17e-05	6.76e-05	4.1e-07	5.7e-07	7.9e-07	7.5e-07	4.6e-07	5.3e-07	5.49e-05	0.000171976	5.9e-07	7e-07	0.000198711	0.000128126	7.8e-07	0.000728798	0.00329482	0.00437618	0.000208259	0.000434281	0.000110851	0.000623298	0.00488936	0.0050055	2.1e-05	4.9e-07	6.83e-05	6.8e-07	7e-07	7.4e-07	1.6e-07	6.5e-07	3e-08	5.28e-05	7.47e-06	7.65e-05	6.87e-05	8.64e-05	2.26e-05	0.000449242	0.00544315	0.00609509	0.000389047	0.000169221
5_North	King of the North	Red	Bell	Sweet	6e-07	1.2e-07	3.3e-07	1.9e-07	5.8e-07	4.6e-07	8e-07	2.2e-07	7.8e-07	0.000163387	0.000115761	7.6e-07	6.13e-05	0.000336674	0.000296703	6.79e-05	0.000326925	0.00238879	0.0026045	0.000165128	0.000154525	0.000109892	0.000575338	0.00558564	0.00442584	9.57e-06	2e-08	2.6e-07	0.000107937	2.12e-05	4.4e-07	1.24e-05	4.1e-07	2.31e-05	5.98e-05	5.8e-05	1.18e-05	0.000416271	0.000318511	3.35e-05	0.000115822	0.00326913	0.00283344	0.000182884	0.000678475
6_North	King of the North	Red	Bell	Sweet	4e-07	1.05e-07	1.66e-05	5.5e-07	8.3e-07	1.57e-05	3.1e-07	8e-07	6.53e-06	0.000144819	6.89e-05	8.6e-06	4.75e-05	0.000145764	0.000122764	9.76e-05	0.000331875	0.00242373	0.00259487	0.000217061	0.000211936	0.00010682	0.000354319	0.00435044	0.00366144	1.11e-05	1.24e-05	7.02e-05	6.95e-05	1.1e-05	1.77e-05	5.15e-07	2.11e-05	4.94e-05	8.73e-06	4.5e-07	6.31e-06	0.000244055	0.000153816	5.86e-06	0.000179009	0.00351427	0.00316932	0.000198662	0.000398546
7_North	King of the North	Red	Bell	Sweet	6.4e-07	7.9e-07	6.1e-07	4.4e-07	6e-07	3.8e-07	7.7e-07	1.7e-07	1.93e-06	6.53e-05	3.32e-05	8.1e-07	2.87e-05	7.45e-05	8.63e-05	5.76e-05	0.000113256	0.00135497	0.0013305	0.000160851	0.000169679	0.000106037	0.000264896	0.00270664	0.00262246	9.7e-07	3.06e-05	2.66e-05	2.81e-07	7.6e-07	1e-07	8.5e-07	4.46e-05	7.3e-07	2.2e-07	8.4e-07	5.05e-06	5.56e-05	0.000163409	8.8e-07	0.000146601	0.00301744	0.00283545	0.000104354	0.000185235
8_North	King of the North	Red	Bell	Sweet	2.1e-07	7.9e-07	6.8e-07	4e-07	4.72e-06	7.3e-07	3.9e-07	4.4e-07	3.3e-07	4.04e-05	4.94e-05	3.7e-07	4.16e-05	0.000161294	7.71e-05	4.86e-05	0.000152241	0.00142932	0.00140461	0.000104419	0.000179744	0.000230292	0.000262329	0.00403158	0.00321671	6.35e-05	2e-05	9.58e-06	1.77e-05	2.18e-05	1.2e-07	1.9e-07	7.1e-07	5.03e-06	3.96e-05	2.66e-05	5.26e-05	0.000219134	8.22e-05	4.35e-06	8.21e-05	0.00244988	0.00238063	0.000172264	0.000396073
9_North	King of the North	Red	Bell	Sweet	2.3e-07	5.8e-07	6.2e-07	5.2e-07	4.54e-06	3.6e-07	5.1e-07	2.8e-07	2.9e-07	0.000134303	0.000166187	4.32e-05	3.98e-05	0.000183782	0.000270541	0.000228664	0.000394284	0.00368387	0.00305836	0.000877399	0.000731971	0.000470293	0.000815268	0.00672602	0.006358	2.55e-05	7.46e-05	5.04e-05	0.000155903	1.33e-05	3e-07	2.5e-05	3.1e-07	1.56e-05	5.71e-05	5.75e-05	9.54e-05	0.000466804	0.000338701	0.0001078	0.000218136	0.00469148	0.00431299	0.000230222	0.000584703
1_Orange	Orange	Orange	Bell	Sweet	6.6e-07	2.18e-05	8.6e-07	1.68e-05	6.3e-07	8.1e-06	1.8e-07	6.6e-07	7.3e-07	7.43e-05	3.4e-05	7.8e-07	2e-05	5.03e-05	0.000183217	0.000160256	0.000180728	0.00217623	0.00216653	0.000206099	0.000206708	0.000128344	0.000495574	0.00421857	0.00351395	1.72e-05	2.37e-05	3.88e-05	6.32e-05	5e-08	3.6e-07	1.3e-07	2.8e-07	6.85e-05	6.12e-05	5.4e-06	1.56e-05	0.000307728	8.6e-05	4.39e-05	0.000226284	0.00309929	0.003196	0.000273531	0.000434996
3_Orange	Orange	Orange	Bell	Sweet	3.9e-06	6.6e-07	4.7e-07	5.4e-07	9.89e-07	1.34e-05	5.6e-07	5.16e-06	1.98e-05	0.000107915	0.000119939	1.62e-05	3.4e-07	0.000146581	0.000105611	0.000196012	0.00030631	0.00275733	0.00258529	0.000399417	0.000366494	0.000143276	0.000589871	0.00965688	0.00798995	7.06e-05	3.49e-05	8.74e-05	5.31e-05	1.68e-05	8.1e-07	1.48e-05	3.74e-05	4.1e-05	2.83e-06	1.36e-05	3.01e-05	0.00020947	0.000254272	3.86e-05	0.000141907	0.00402503	0.00380555	0.000165424	0.000458587
4_Orange	Orange	Orange	Bell	Sweet	7.2e-07	4.9e-07	3.1e-07	9e-08	4.9e-07	4.5e-07	6.5e-07	1.5e-07	4.3e-07	4.6e-07	7.5e-07	7.5e-07	9e-08	4e-08	0.00028811	9.41e-05	0.000201215	0.00361384	0.00153796	0.000936824	9.85e-05	0.00028811	0.0012664	0.0147269	0.0115633	1.16e-05	1.8e-07	0.000290961	8.5e-07	7.3e-07	9e-08	6.4e-07	7.5e-07	5.5e-05	5.3e-07	7.8e-07	4.7e-07	0.000118667	5.93e-05	1.7e-07	7.5e-07	0.00215649	0.00258038	0.000222403	0.000148545
5_Orange	Orange	Orange	Bell	Sweet	8.1e-07	2e-08	3.6e-07	6.6e-07	1.8e-07	1.61e-06	7.2e-06	4.89e-06	4.91e-06	0.000113828	6.89e-05	5.93e-06	2.12e-05	0.000175698	9.17e-05	8.66e-05	0.000180854	0.00175945	0.00143148	0.000102176	0.000116493	0.000141419	0.000256531	0.0027807	0.00229208	4.35e-06	2.8e-05	1e-05	1.06e-05	8.21e-06	3.92e-06	6.97e-07	1.5e-05	6.02e-05	2.52e-05	1.03e-05	6.41e-06	0.000151584	0.000156118	2.82e-05	0.000120199	0.00234249	0.00239148	0.000170938	0.000422135
6_Orange	Orange	Orange	Bell	Sweet	1.9e-07	3.6e-07	4.7e-07	8e-07	4.2e-07	2.07e-05	3.82e-06	6.3e-07	6.5e-07	3.44e-05	2.35e-05	2.3e-07	3.33e-06	0.000122725	0.000160132	0.000146365	0.000253811	0.00256633	0.00195705	0.000234817	6.45e-05	0.000196939	0.000449404	0.00415154	0.00312899	1.01e-05	1.2e-06	4.69e-05	2.66e-05	6.2e-07	4.8e-07	9.32e-06	6.5e-07	3e-05	4.1e-06	8.7e-07	1.2e-05	0.000258345	0.000195648	1.79e-05	0.000112406	0.00352338	0.0029455	0.000233282	0.000320571
7_Orange	Orange	Orange	Bell	Sweet	6.6e-07	3.4e-07	4.9e-07	2.8e-07	8.5e-07	2.31e-05	6.04e-06	6.5e-07	5.6e-07	8.43e-05	0.000150927	1.97e-05	4.49e-06	0.000249602	0.000245841	0.00014742	0.000280819	0.00279076	0.00267496	0.000228835	0.000260167	0.000113359	0.00042366	0.00504152	0.00419351	5.28e-05	1.76e-05	1.38e-05	1.29e-05	4.4e-07	2.49e-05	5.39e-06	1.02e-05	7.36e-06	2.09e-05	2.36e-05	6.19e-05	0.000232757	0.000225497	4.8e-05	0.000173271	0.00391742	0.00315512	0.000218862	0.000416476
8_Orange	Orange	Orange	Bell	Sweet	7.3e-07	1.4e-07	3.4e-07	6.8e-07	3.6e-07	1.52e-05	1.28e-05	1.1e-07	3.4e-07	0.000151794	8.27e-05	1.3e-07	1.11e-05	0.000144988	0.000117605	0.000136284	0.000136465	0.00187161	0.00162237	0.000282575	0.000177694	0.000135572	0.000323513	0.00340178	0.00324561	4.24e-05	5.37e-06	3.27e-05	3.34e-05	3.5e-07	1.1e-07	3.8e-07	1.6e-07	4.34e-06	4.34e-06	6.45e-05	4.2e-07	8e-05	0.00015974	7.09e-06	0.000189747	0.00303711	0.00274363	0.000158363	0.000308882
9_Orange	Orange	Orange	Bell	Sweet	5e-07	7.67e-08	1.36e-05	8e-07	1e-08	5.06e-06	5.09e-06	8.3e-07	1.63e-06	9.96e-05	0.000108459	1.91e-06	1.18e-05	0.000167231	0.000153496	0.000181022	0.000314501	0.00256735	0.00238826	0.000359031	0.000329228	0.000191239	0.000470002	0.00455026	0.00391633	4.89e-05	1.06e-05	3.07e-05	2e-05	7e-07	6.6e-07	4.44e-06	1.3e-05	2.91e-05	1.64e-05	1.53e-05	2.75e-05	0.000243219	0.000216608	4e-05	0.000183045	0.00346424	0.00330748	0.000256609	0.000526125
1_PAS	Paradiscum	Orange	Pimento	Sweet	7.3e-07	3.2e-07	8.2e-07	8.8e-07	7.9e-07	2.99e-06	6.6e-07	3.01e-06	1e-05	6.22e-05	5.7e-05	3.3e-07	4.47e-06	0.000151722	8.94e-05	3.58e-05	9.7e-05	0.000935714	0.000803666	9.78e-05	2.73e-05	9.6e-05	0.000317164	0.00406208	0.00353017	1.77e-05	4.36e-05	4.75e-05	3.53e-05	1.48e-05	3.1e-07	1.48e-05	2.8e-07	2.95e-05	7.7e-06	3.04e-05	4.05e-06	5.02e-05	7.88e-05	3.25e-05	7.4e-05	0.00196864	0.00195451	0.000109018	0.000165335
2_PAS	Paradiscum	Orange	Pimento	Sweet	6.81e-07	1.29e-06	5.1e-06	2.18e-06	9e-08	2.5e-07	8.94e-07	6.43e-07	5.08e-06	7.93e-05	8.27e-05	3.85e-06	7.19e-06	0.000112827	9.74e-05	9.56e-05	0.000167025	0.00184793	0.00159129	0.000176001	0.000173154	0.000235418	0.000712122	0.0102893	0.00851792	4.68e-05	3.48e-05	5.28e-05	3.21e-05	5e-08	3.35e-06	2.26e-05	1.79e-05	2.2e-05	2.27e-05	9.47e-06	2.6e-05	0.000153953	0.000182668	3.48e-05	0.000162573	0.00264377	0.00247274	0.000141743	0.000423721
4_PAS	Paradiscum	Orange	Pimento	Sweet	4.5e-07	2.05e-06	4.79e-06	4.83e-07	7.28e-07	5.2e-06	2.96e-06	2.32e-06	4.24e-06	6.6e-05	5.52e-05	5.74e-06	8.98e-06	0.000111979	0.000117188	0.000166765	0.000180675	0.00146083	0.00146328	0.000115602	0.00010081	0.000103417	0.000322002	0.00428113	0.00354058	1.45e-05	1.92e-05	2.11e-05	1.97e-05	3.32e-06	2.18e-06	3.09e-06	6.64e-06	1.94e-05	1.44e-05	2.38e-06	1.28e-05	0.000110546	9.8e-05	2.8e-05	0.000110542	0.00235844	0.00226745	0.000165823	0.000321004
5_PAS	Paradiscum	Orange	Pimento	Sweet	7.4e-07	1.14e-05	5.8e-07	9e-08	1.3e-07	6.66e-06	6.97e-07	8.5e-07	8.91e-06	7.54e-05	6.78e-05	1.26e-05	8.4e-06	0.000134377	0.00010426	5.98e-05	0.000114331	0.00117432	0.00101364	6.32e-05	6.08e-05	0.000112858	0.00027053	0.00316094	0.00285596	1.89e-05	2.12e-05	1.76e-05	1.7e-05	3.06e-06	7.9e-07	6.27e-06	2e-06	3.72e-05	2.08e-05	8.95e-06	2.08e-05	0.000139764	8.13e-05	2.99e-05	0.000111787	0.00167321	0.00162259	8.3e-05	0.000221923
6_PAS	Paradiscum	Orange	Pimento	Sweet	3.85e-07	2.06e-06	4.46e-07	8.4e-07	3.85e-07	8.79e-07	3.55e-06	3.11e-07	3.61e-06	5.68e-05	3.99e-05	4.3e-07	6.55e-06	8.25e-05	5.95e-05	3.99e-05	9.69e-05	0.00100739	0.000837137	7.37e-05	7.09e-05	6.63e-05	0.000185737	0.00217321	0.0018616	2.44e-05	7.39e-06	1.86e-05	1.05e-05	1.37e-06	2.25e-06	3.89e-06	1.56e-05	4.4e-05	2.33e-05	5.12e-06	7.21e-06	8.09e-05	8.65e-05	1.87e-05	0.000129762	0.00198756	0.00181475	0.000105051	0.000210869
7_PAS	Paradiscum	Orange	Pimento	Sweet	8.1e-07	5.74e-06	8.53e-06	5e-08	6.5e-07	6.8e-07	1.6e-07	7.75e-06	9.08e-06	5.28e-05	6.77e-05	8.2e-07	4.87e-06	0.000146418	0.000167361	9.22e-05	0.000238601	0.00245605	0.00206376	0.000240152	0.000204129	0.000161101	0.00030675	0.00401662	0.00320155	1.1e-05	1.46e-05	4.99e-05	2.8e-05	3.1e-07	3.6e-07	1e-05	1.25e-05	2.19e-05	3.82e-05	2.85e-05	4.1e-05	0.000176846	6.46e-05	3.65e-05	0.000228671	0.00343032	0.00343145	0.000247132	0.000464776
8_PAS	Paradiscum	Orange	Pimento	Sweet	6e-08	5.9e-07	2.8e-07	2.93e-06	5.1e-07	2.93e-06	1.4e-07	4.1e-07	4.33e-06	9.13e-05	8.33e-05	2.9e-07	2.53e-05	9.38e-05	9.83e-05	8.75e-05	0.000165181	0.00139997	0.00114671	0.000112136	5.54e-05	0.000105633	0.000255406	0.00380061	0.00346501	2.27e-05	4.94e-06	1.94e-05	4e-08	1.67e-07	8.1e-06	1.64e-05	7.87e-06	1.28e-05	1.22e-05	8.67e-06	7.47e-06	2.95e-05	0.000118902	3.58e-05	0.000188058	0.00239107	0.00235064	0.000129616	0.000308136
9_PAS	Paradiscum	Orange	Pimento	Sweet	4.1e-07	1.02e-05	2.36e-06	2.7e-07	1.02e-05	6.74e-06	3.39e-06	3.2e-07	7.03e-06	0.000128861	0.000104065	5.33e-06	1.11e-05	0.000159697	0.000178535	0.000116944	0.000195939	0.00196413	0.00180489	0.000513721	0.000419603	0.000201621	0.000491775	0.00531836	0.00465376	1.73e-05	2.53e-05	5.05e-05	2.17e-05	1.08e-06	6.76e-06	5.08e-06	1.29e-05	2.5e-05	5.51e-05	1.44e-05	2.14e-05	0.000217414	0.000240421	2.08e-05	0.000148244	0.00202922	0.00183203	9.5e-05	0.000282444
1_Peace	Peacework	Red	Bell	Sweet	9e-07	3.7e-07	2e-07	4.37e-06	2.1e-07	3.7e-07	3.1e-07	6e-08	2.9e-07	4.28e-05	0.000103866	2.96e-06	1.6e-05	8.12e-05	0.000117077	3.03e-05	0.000114413	0.00104395	0.000640026	5.99e-05	4.75e-05	9.56e-05	0.000323748	0.00308788	0.00215929	2.61e-05	2.31e-05	4.33e-05	2.73e-05	9e-08	2.7e-07	3.2e-07	3e-07	1.39e-05	3.08e-05	8.3e-07	1.4e-06	5.62e-05	0.000109769	4.24e-05	4.99e-05	0.00178173	0.00165243	0.000101463	0.000204966
2_Peace	Peacework	Red	Bell	Sweet	5e-07	2.89e-06	1.12e-06	5e-08	4.1e-07	2.87e-07	4.6e-06	2.3e-07	4.5e-06	0.000116101	8.8e-05	6.28e-06	9.2e-06	0.000102363	0.000119214	9.04e-05	0.000134439	0.0015967	0.00133508	0.000319313	0.00027544	0.000128924	0.000449283	0.0061634	0.00529419	3.36e-05	1.01e-05	4.01e-05	2.01e-05	1.1e-06	1.24e-06	1.43e-05	1.06e-05	4.09e-05	2.92e-05	1.67e-05	8.96e-06	0.00016334	0.000218719	2.74e-05	0.000109448	0.00231669	0.00228453	0.000115109	0.000271522
3_Peace	Peacework	Red	Bell	Sweet	4.3e-07	8.7e-07	1e-08	6.1e-07	4e-08	5e-08	4.7e-07	3e-08	1.5e-07	0.000209952	2.89e-05	9.3e-05	2.43e-05	0.000135632	0.000102169	0.000312089	0.000273539	0.00295753	0.00365424	0.000340208	0.00020092	2.47e-05	0.000804821	0.0104405	0.00947871	8.53e-05	9e-08	2.9e-07	5.2e-07	7.3e-07	7.1e-07	8.9e-07	7e-08	2.89e-05	2e-08	8.3e-07	8.7e-07	0.000356527	0.000268447	1.17e-05	0.000234908	0.00488955	0.00445655	0.000152201	0.000313905
4_Peace	Peacework	Red	Bell	Sweet	2e-08	8.6e-07	3e-08	4.21e-07	4.63e-06	8.09e-06	2.3e-07	7.9e-07	1.79e-05	0.000119306	1.95e-05	1.7e-07	2.34e-05	0.000185625	0.000144423	0.000125009	0.000320558	0.0034009	0.00282734	0.00045398	0.000179352	0.000100971	0.00040164	0.00536171	0.0049117	7.13e-06	6.53e-05	5.82e-05	2.31e-05	3.9e-07	7.4e-07	1.3e-07	5.6e-07	5.56e-05	0.000111202	1.6e-07	5.05e-06	0.000187462	0.000233487	4.24e-05	0.000307725	0.00520137	0.00437191	0.000180644	0.000418188
5_Peace	Peacework	Red	Bell	Sweet	3.2e-07	3.1e-07	6.3e-07	5.4e-07	2.3e-07	4e-06	1.01e-06	6.8e-07	9.79e-07	6.26e-05	3.23e-05	1.03e-06	1.06e-05	9.69e-05	7.09e-05	5.71e-05	9.14e-05	0.000834219	0.00067923	6.06e-05	6.29e-05	5.54e-05	0.000141436	0.00223215	0.00157319	4.63e-06	8.96e-06	1.02e-05	1.64e-05	2.71e-06	3.9e-07	7.17e-06	1.05e-05	3.15e-05	4.09e-05	5.95e-06	7.66e-06	9.02e-05	8.61e-05	2.4e-05	8.94e-05	0.00244892	0.00219062	0.000106131	0.000202993
6_Peace	Peacework	Red	Bell	Sweet	3.2e-07	1.58e-06	8.2e-07	3.4e-07	4.5e-07	6e-07	2.93e-06	1.11e-06	1.89e-05	6.54e-05	6.65e-05	1.28e-05	1.13e-05	0.000190563	0.000114121	8.81e-05	0.00014161	0.00189959	0.0015383	0.000107859	7.14e-05	0.000124052	0.000253621	0.00333411	0.00258177	1.44e-05	8.75e-06	1.41e-05	1.69e-05	2.9e-07	5.99e-06	2.12e-06	9.92e-06	1.76e-05	1.6e-05	6.49e-06	1.59e-05	0.00017277	0.000146005	2.84e-05	0.000151559	0.00335331	0.00312476	0.000122317	0.000419414
7_Peace	Peacework	Red	Bell	Sweet	7e-08	6e-07	8.6e-07	8.3e-07	2.6e-07	4.4e-07	4.9e-07	4.4e-07	2.22e-06	4.28e-05	5.44e-05	5.53e-06	7.82e-06	8.03e-05	0.000124665	6.23e-05	0.000116748	0.00122522	0.00108729	6.06e-05	0.000115192	8.38e-05	0.0002675	0.00263123	0.00214924	1.73e-05	4.12e-06	1.23e-05	1.77e-05	9.75e-06	2.9e-07	8.92e-06	3.3e-06	2.88e-05	2.12e-05	1.57e-05	2.15e-05	0.000114215	9.11e-05	1.9e-05	0.000112878	0.00217652	0.00196522	0.000146405	0.00025976
8_Peace	Peacework	Red	Bell	Sweet	5.8e-07	8.5e-07	6.3e-07	3.8e-07	6.8e-07	1.3e-07	2.5e-07	3.3e-07	4.6e-07	3.52e-05	5.08e-05	7.95e-06	2.39e-05	0.000152175	4.32e-05	0.000119456	0.000208161	0.00194432	0.00216575	0.00010324	0.000120391	0.000128484	0.000328096	0.00349638	0.00276258	5.91e-06	6.4e-07	1.25e-05	1.86e-07	9e-06	8.6e-07	6.11e-06	5.63e-06	8e-08	1.3e-07	1.8e-07	3.46e-05	0.000101963	0.000107466	2.41e-05	0.000135605	0.00384368	0.00325701	0.000219848	0.000488803
9_Peace	Peacework	Red	Bell	Sweet	5.7e-07	6.6e-07	6e-07	8.3e-07	6e-08	5.39e-06	1.4e-07	8.87e-06	5.39e-06	0.000132324	8.82e-05	2.76e-05	8.4e-06	0.000270026	0.000138769	0.000259975	0.000294557	0.00281478	0.00255153	0.000447191	0.000349602	0.000189077	0.00044551	0.00495023	0.00367262	1.61e-05	3.48e-05	3.52e-05	1.35e-05	6.01e-06	4.4e-07	1.02e-05	1.3e-05	6.02e-05	6.04e-05	7.21e-06	3.85e-05	0.00020686	0.000198306	3.83e-05	0.000214992	0.00375603	0.00330411	0.0002056	0.000329959
1_Popper	Popper	Red	Popper	Pungent	1.85e-05	2.8e-07	4.8e-07	5.2e-07	6.6e-07	5.3e-07	4.5e-07	3.5e-07	7.9e-07	6.04e-05	2.47e-05	6e-08	1.73e-05	0.00015217	8.5e-05	7.21e-05	0.000130875	0.00106738	0.00124965	9.72e-05	7.51e-05	0.000103142	0.000283897	0.00316521	0.00256926	2.69e-05	5.44e-06	5.38e-05	4.84e-05	6e-07	3e-07	2.24e-05	3.22e-05	4.34e-05	5.72e-05	5.7e-07	1.94e-05	0.000128023	9e-05	4.15e-05	0.000137833	0.00294502	0.00305529	0.000160571	0.000282464
3_Popper	Popper	Red	Popper	Pungent	1.2e-07	3.2e-07	2e-08	8.7e-07	3e-07	1.88e-05	2.99e-05	1.41e-05	1.4e-06	0.000128084	6.88e-05	2e-08	2.44e-05	0.000133915	0.000134528	0.000162363	0.000245897	0.00235698	0.00234751	0.000463059	0.000247427	0.000134468	0.000494715	0.00842668	0.0066531	3.98e-05	2.25e-05	8.3e-05	5.41e-05	9e-08	1.31e-05	3.6e-07	4.89e-06	3.37e-05	5.33e-06	4.39e-05	3e-07	0.000196023	0.000205814	7.07e-05	0.000210653	0.00422805	0.00360921	0.000157938	0.00035239
4_Popper	Popper	Red	Popper	Pungent	1.9e-05	1.8e-05	9e-08	9e-08	1.5e-07	8.04e-06	7.7e-07	1.5e-07	7.83e-07	5.06e-05	4.51e-05	2.36e-06	1.73e-05	0.000132045	0.000126694	4.65e-05	0.000233997	0.0018738	0.00169238	0.000298802	0.000219389	0.000171401	0.00026018	0.00372838	0.00295191	3.83e-05	3.24e-05	5.29e-05	2.11e-05	5.44e-06	2.2e-07	1.59e-05	3.64e-05	1.49e-05	3.22e-05	8.44e-06	7.48e-07	0.000126577	9.07e-05	3.39e-05	0.00018261	0.00306719	0.00292569	0.00015365	0.000295763
5_Popper	Popper	Red	Popper	Pungent	1.5e-07	4.78e-06	4e-08	1.1e-07	3.96e-06	2.86e-06	1.7e-06	1.65e-06	4.46e-06	3.39e-05	4.91e-05	7.1e-07	3.64e-06	0.000128138	0.000106317	7.79e-05	0.000103052	0.00111914	0.000930422	7.28e-05	6.68e-05	0.000105414	0.000178117	0.00247086	0.00186045	1.95e-05	1.73e-05	1.93e-05	1.08e-05	4.03e-06	9.99e-06	4.54e-06	7.92e-06	2.44e-05	5.03e-05	6.6e-06	3.19e-05	8.85e-05	0.000115156	1.39e-05	0.000147583	0.00214686	0.00203366	0.000100881	0.000228132
6_Popper	Popper	Red	Popper	Pungent	4.5e-07	7.46e-06	4.35e-06	2.4e-07	2.1e-07	6.2e-07	1.3e-07	7.93e-07	2.24e-06	5.32e-05	4.69e-05	4e-06	2.55e-05	0.000118757	0.000126284	8.77e-05	0.000168885	0.00131614	0.00116572	0.000173229	0.000133695	9.1e-05	0.000285362	0.00359341	0.00317702	1.39e-05	5.79e-06	3.37e-05	2.12e-05	1.27e-06	1.13e-06	2.19e-07	7.98e-06	3.05e-05	1.79e-05	4.83e-07	1.16e-05	8.63e-05	0.000114809	1.14e-05	9.48e-05	0.00234275	0.00222305	0.00011004	0.000305339
7_Popper	Popper	Red	Popper	Pungent	7.4e-07	5.5e-07	5.6e-07	4.2e-07	2.3e-07	2.32e-06	3.9e-07	5.2e-07	1.11e-05	0.000109991	4.51e-05	1.4e-07	1.43e-05	8.87e-05	6.65e-05	4.17e-05	0.000146149	0.00185131	0.00160764	7.72e-05	0.000108115	0.000147975	0.000208728	0.00226035	0.00234769	2.65e-05	8.44e-06	1.71e-05	7.68e-06	1.7e-05	1.7e-05	3.08e-06	2.2e-05	3.98e-05	2.49e-05	1.21e-05	6.85e-06	0.000149779	0.000161261	6.08e-05	0.000205217	0.0027442	0.00295557	0.00017652	0.000282077
8_Popper	Popper	Red	Popper	Pungent	4e-08	5.3e-07	1.57e-05	6.3e-07	6e-08	3.31e-06	1.6e-07	1.5e-07	4.9e-07	0.000144979	8.91e-05	2.5e-05	6.3e-07	0.000231835	0.000131071	5.42e-05	0.000108037	0.00200105	0.00157243	0.000104009	0.000101677	0.00013471	0.000355305	0.00400546	0.00315503	3.4e-05	5.14e-06	2.12e-05	1.19e-05	1.1e-07	2e-07	6e-07	2.33e-05	3.48e-05	6.43e-05	2.04e-05	2.49e-05	0.000206385	0.000119342	5.32e-05	0.000269159	0.00338226	0.00283011	0.000180741	0.000366441
9_Popper	Popper	Red	Popper	Pungent	1.3e-07	1.35e-06	4.33e-06	2.01e-06	6.09e-07	1.5e-06	7.79e-07	1.79e-06	4.28e-06	6.56e-05	5.61e-05	5.91e-06	7.84e-06	8.91e-05	8.98e-05	6.87e-05	0.000200479	0.00167065	0.00145044	0.000258019	0.000153636	0.000152514	0.000380543	0.0049114	0.00423633	2.5e-05	2.87e-05	3.57e-05	3.61e-05	7.5e-07	7.73e-07	3.77e-06	4.98e-06	2.86e-05	2.57e-05	6.55e-06	1.34e-05	0.000111668	0.000168502	2.68e-05	0.000164717	0.00286599	0.00271899	0.000137317	0.000319519
1_Procraft	Procraft	Red	Bell	Sweet	2.3e-07	4.7e-07	1.9e-07	6.9e-07	7.1e-07	2.7e-07	8.8e-07	3e-08	1.94e-05	7.7e-05	7.55e-05	7.6e-07	1.65e-05	6.74e-06	0.000186823	0.000140005	0.000181805	0.00156367	0.00160026	9.3e-05	0.000199681	9.8e-05	0.000561035	0.00819936	0.00700958	3.3e-05	1.01e-05	9.01e-06	7.51e-05	6.5e-07	3.1e-07	3e-07	4.02e-05	6.07e-05	8.6e-07	1e-08	5.62e-05	0.000116234	7.2e-05	1.57e-05	0.000108933	0.0025926	0.0026384	0.000243284	0.000354197
3_Procraft	Procraft	Red	Bell	Sweet	4.9e-07	3.6e-07	3.9e-07	6.7e-07	4.4e-07	1.3e-07	6.7e-07	4.4e-07	1.3e-07	8.43e-05	8.47e-05	7e-08	8.2e-07	0.000408088	0.000238384	9.73e-05	9.19e-05	0.00225567	0.00210371	0.00026011	0.000327527	0.00020256	0.000693172	0.009286	0.00708498	2.9e-05	1.76e-05	9.4e-05	4.35e-05	7.1e-07	4.8e-07	3.43e-05	8.6e-07	0.000155597	7.41e-05	0.000114403	5.22e-06	6.01e-05	0.0001681	4.12e-05	9.71e-05	0.00343627	0.00233366	0.000162543	0.000257869
4_Procraft	Procraft	Red	Bell	Sweet	5e-07	5.8e-07	1.18e-05	1.1e-07	7.8e-07	2.4e-07	6.9e-07	2.6e-07	2.12e-06	0.000108913	3.46e-05	1e-07	2.09e-05	0.000183113	0.000118232	8.55e-05	0.000240753	0.00230149	0.00234124	0.000159947	0.000119882	0.000139941	0.000543732	0.00553215	0.00463607	2.81e-05	5.56e-06	1.12e-05	3.3e-05	8.5e-07	3.7e-07	1.18e-05	6.1e-07	4.37e-05	7.11e-05	7.22e-06	1.29e-05	0.000124834	0.000154277	2.31e-05	0.000185087	0.00312163	0.00271027	0.000304599	0.000406958
5_Procraft	Procraft	Red	Bell	Sweet	1e-08	5.41e-06	7.67e-06	7.6e-07	1.48e-07	8.67e-06	1.23e-06	7.3e-07	9.65e-06	9.67e-05	8.69e-05	1.23e-06	4.32e-06	9.31e-05	0.000198201	0.000145755	0.000207933	0.00204143	0.00186756	0.000149849	0.000129077	0.000177891	0.000463103	0.00480402	0.00432317	3.85e-05	3.22e-05	2.39e-05	2.19e-05	6.7e-07	4.94e-06	4.18e-06	4.82e-06	3.4e-05	3.55e-05	4.13e-06	1.47e-05	0.000220091	0.000193895	1.82e-05	0.00015093	0.00334349	0.00321243	0.000173002	0.000473834
6_Procraft	Procraft	Red	Bell	Sweet	3.1e-07	5.8e-07	5e-07	9.99e-06	5e-08	4.11e-06	5.5e-07	4e-07	9.4e-06	4.07e-05	0.000101321	7.28e-06	1.1e-05	0.00021811	0.000228885	9.17e-05	0.000237642	0.00249643	0.00237923	0.000305311	0.000220125	0.000176045	0.000458879	0.00415808	0.00383685	2.03e-06	6.23e-06	6.23e-05	5.87e-06	4.6e-07	6.4e-07	4.11e-06	1.17e-05	2.62e-05	1.86e-05	1.81e-05	3e-07	0.000112035	0.000138061	8.7e-05	0.000284799	0.00320908	0.00307173	0.000185386	0.000402334
7_Procraft	Procraft	Red	Bell	Sweet	6.2e-07	1.6e-07	3.6e-07	8.2e-07	6.2e-07	1.93e-06	1.03e-05	2.7e-07	1.48e-05	3.3e-05	7.86e-05	2.4e-05	2.12e-05	0.000237381	0.000127402	8.34e-05	0.000340294	0.00248839	0.0020837	0.00052914	0.000252006	9e-05	0.000437554	0.00457297	0.00320819	2.08e-05	1.91e-05	0.000192151	4.1e-07	5.1e-07	2.1e-07	6e-08	2.34e-05	1e-07	2.72e-05	9.01e-06	7.4e-07	0.000122455	0.000192348	1.06e-05	0.000202325	0.00317261	0.00308244	0.000181163	0.000356139
8_Procraft	Procraft	Red	Bell	Sweet	6.1e-07	7.6e-07	3.49e-06	1.4e-07	7.6e-07	3.49e-06	5.93e-06	1.52e-06	8.92e-06	7.78e-05	5.97e-05	5.2e-07	1.28e-05	0.000133175	0.000134152	7.59e-05	0.000249911	0.0020248	0.00172803	0.000338997	0.000238934	0.000116124	0.000308762	0.00458477	0.00358058	3.61e-05	1.3e-05	4.17e-05	6.85e-05	4.4e-07	4.9e-07	1.47e-05	5.38e-06	1.18e-05	1.59e-05	2.57e-05	1.23e-05	9.83e-05	0.000122087	6.5e-06	0.000180672	0.00284096	0.00290029	0.000245768	0.000430446
9_Procraft	Procraft	Red	Bell	Sweet	8.1e-07	1.47e-06	1.72e-06	7.22e-06	6.8e-07	4.03e-06	6.7e-07	3.5e-07	1.45e-05	0.00015643	0.000110637	1.44e-05	2.06e-05	0.000212513	0.000170599	0.000178909	0.000339942	0.00289039	0.00270795	0.000548596	0.000518934	0.000256174	0.000546337	0.00556494	0.00487665	4.92e-05	3.34e-05	5.87e-05	6.1e-05	1.74e-06	5.5e-06	2.32e-05	5.78e-07	4.89e-05	3.54e-05	1.7e-05	1.48e-05	0.000231844	0.00027282	4.06e-05	0.000207253	0.00392762	0.00363052	0.000240273	0.000529912
QCA1	QC	Red	Bell	Sweet	7.2e-07	5.7e-07	7.3e-07	4.5e-07	8.8e-07	5.2e-07	3.8e-07	8.9e-07	6.02e-06	8.36e-05	8.67e-05	7e-07	1.85e-05	6.95e-05	0.000102892	0.000128154	0.000220005	0.00174311	0.00154081	6.13e-05	6.27e-05	0.000110355	0.000374311	0.00760335	0.00652441	5.19e-05	3.13e-05	7.11e-05	5.45e-05	5.5e-07	1.6e-05	6.1e-07	3.4e-05	8.9e-07	1.47e-05	1.46e-05	2.9e-05	0.000177071	7.71e-05	3.5e-05	0.000139993	0.00311833	0.00319205	8.54e-05	0.000254497
QCA2	QC	Red	Bell	Sweet	4e-08	8.3e-07	1.78e-06	7.8e-07	3.31e-07	7.2e-06	7.12e-06	1.5e-07	1.6e-06	4.05e-05	2.11e-05	7.15e-06	1.04e-05	8.68e-05	8.41e-05	4.98e-05	0.000129957	0.000996347	0.000905669	4.63e-05	4.12e-05	8.36e-05	0.000266457	0.00277263	0.00234605	1.52e-05	5.77e-06	8.82e-06	7.72e-06	8.65e-07	4.44e-06	2.13e-06	3.89e-06	3.29e-05	2.63e-05	8.34e-06	9.95e-06	0.000115398	0.000123989	1.25e-05	8.81e-05	0.00194055	0.0017556	0.000103756	0.000179227
QCA3	QC	Red	Bell	Sweet	7.7e-07	1.37e-07	1.45e-05	3.4e-07	1.1e-07	7.2e-07	7.64e-07	3.17e-06	1.03e-06	7.37e-05	6.41e-05	3.28e-06	1.03e-05	0.000115251	7.35e-05	9.43e-05	0.000185514	0.00164178	0.00138776	0.000132674	0.000119832	0.000166301	0.000346967	0.00381963	0.00297593	2.49e-05	2.91e-05	3.02e-05	1.75e-05	5.4e-07	6.7e-07	4.75e-06	5.24e-06	3.66e-05	5.06e-06	6.8e-07	3.93e-06	0.000138316	0.00012104	2.33e-05	0.000149769	0.00233248	0.00240589	0.000119715	0.000261728
QCA4	QC	Red	Bell	Sweet	7.5e-07	3.22e-06	7e-08	8.9e-07	2.9e-07	5.9e-07	1.37e-05	3.8e-07	2.95e-06	6.53e-05	2.81e-05	8.1e-07	1.92e-05	8.11e-05	0.00012152	0.000107251	0.000177805	0.00173841	0.00154799	2.84e-05	5.58e-05	0.000170832	0.000205632	0.00316201	0.00260749	1.12e-05	2e-05	7.45e-06	1.53e-05	4.74e-06	1.51e-05	3.6e-07	3e-07	3.28e-05	2.95e-05	1.14e-05	1.5e-05	0.000174726	0.000103241	2.38e-05	0.000178539	0.00317595	0.00241923	0.000177078	0.000404952
QCA5	QC	Red	Bell	Sweet	2.4e-07	6.8e-07	2e-07	4e-08	4e-07	4.2e-07	1.3e-07	7.1e-07	1.84e-05	5.96e-05	8.61e-05	6.2e-07	2.87e-06	0.000139112	0.000120472	3.87e-05	0.000136555	0.00157779	0.00127155	0.000127231	7.67e-05	9.33e-05	0.000290912	0.00348343	0.00266234	1.55e-05	3.11e-05	4.88e-05	3.69e-07	3e-08	4.9e-07	2.2e-07	2.85e-05	6.8e-07	4.49e-05	1.64e-05	1.59e-05	0.00013375	0.00012619	1.13e-05	0.000136763	0.00247827	0.00225901	8.26e-05	0.000366551
QCA6	QC	Red	Bell	Sweet	5.5e-07	4.3e-07	3.5e-07	6.3e-07	7e-08	1.5e-07	6.17e-06	4.3e-07	1.17e-06	8.85e-05	3.67e-05	7.7e-07	8.82e-06	0.000137637	8.32e-05	2.99e-05	0.000112475	0.00102212	0.000995121	7.35e-05	3.52e-05	4.86e-05	0.000166876	0.00289259	0.00217823	6.47e-06	1.97e-05	7.06e-06	1.1e-07	1.6e-07	1.59e-05	7.24e-06	2.7e-07	4.18e-06	1.44e-05	2.8e-07	5.9e-07	0.000133676	4.63e-05	5e-05	0.000117371	0.00249939	0.00232008	0.000102448	0.000217276
QCB1	QC	Red	Bell	Sweet	1.2e-07	4.9e-07	1.94e-05	4.5e-07	6.1e-07	1.91e-05	2.39e-06	9.93e-06	9.74e-06	0.000182288	0.000138374	1.72e-05	4.05e-05	0.000193471	0.000137535	0.000213337	0.000264215	0.00220618	0.00201318	0.000257935	0.000274301	0.000489287	0.0017326	0.0307248	0.0247821	0.000162927	7.63e-05	0.000268768	0.000152064	1.54e-05	7.5e-07	4.4e-07	8.52e-06	1.75e-05	1.33e-05	5.8e-06	5.24e-05	0.000317282	0.000278347	3.05e-05	0.000140608	0.00262827	0.00282074	0.000180274	0.000382254
QCB2	QC	Red	Bell	Sweet	5.5e-07	1.48e-06	3.59e-06	7.9e-07	2e-08	3.99e-06	1.93e-06	4e-08	4.03e-06	8.75e-05	6.97e-05	1.95e-06	4.47e-06	9.29e-05	8.08e-05	6.03e-05	0.000104626	0.00107801	0.000892777	0.000104254	9.73e-05	0.000144328	0.000374668	0.0055774	0.00497155	3.84e-05	1.93e-05	4.29e-05	2.87e-05	1.57e-06	3.52e-06	8.28e-06	5.98e-06	4.65e-05	4.2e-05	8.2e-06	1.65e-05	0.000155175	0.000135768	1.29e-05	0.000102773	0.00170203	0.0015995	8.7e-05	0.000273669
QCB3	QC	Red	Bell	Sweet	5.5e-07	1.3e-07	5.8e-07	1.3e-07	4.1e-07	8.8e-07	2.9e-07	5.1e-07	8.5e-07	0.000192103	3.9e-07	1.8e-07	3.42e-05	0.000425601	5.41e-05	4.17e-05	0.000174315	0.00349965	0.00367405	0.00111504	0.000672288	7.09e-05	0.00077317	0.00947801	0.0083519	0.000123916	9.6e-05	7.3e-07	0.000177995	1.4e-07	9e-08	4.3e-07	4e-07	8.27e-06	8.28e-05	8.7e-07	2.2e-07	0.000528845	0.000456218	5.7e-07	0.000272173	0.00551304	0.00556967	0.000400328	0.00113644
QCB4	QC	Red	Bell	Sweet	8.2e-07	5.4e-07	6.8e-07	4.7e-07	1.71e-05	6e-07	8.72e-06	8.2e-07	8.1e-07	2.13e-05	0.000118975	2.8e-07	5.3e-07	8.56e-05	8.54e-05	8.07e-06	0.000137922	0.00146949	0.00124518	0.00100895	0.000698009	0.000184047	0.000671737	0.00643977	0.00596488	2.96e-05	1.3e-07	2.68e-05	3.48e-05	2.9e-05	1.58e-05	8.1e-07	5.2e-07	7.08e-05	1.13e-05	6.14e-05	3.4e-05	0.000160026	4.63e-05	4.26e-05	3.04e-05	0.00166317	0.00111868	4.21e-05	0.000198245
QCB5	QC	Red	Bell	Sweet	5e-08	4.74e-06	1.48e-05	4.34e-06	1.36e-06	5.74e-06	1.7e-06	7.9e-07	5.15e-06	0.000111529	0.000118552	4e-07	2.39e-05	0.000217282	0.000119609	0.000136845	0.000203317	0.00256414	0.00205927	0.000380568	0.000410285	0.000190719	0.000584434	0.00800113	0.00707365	2.95e-05	2.56e-05	4.3e-05	4.44e-05	2.91e-05	5.23e-06	1.09e-05	1.68e-05	6.82e-05	2e-05	1.78e-05	5.17e-06	0.000145922	0.000181292	4.41e-05	0.000176565	0.00319173	0.00287094	0.000198332	0.000341495
QCB6	QC	Red	Bell	Sweet	2e-07	2.3e-07	8.9e-07	1.3e-07	2e-07	1.7e-07	5.2e-07	1.73e-05	6.4e-05	0.000282411	0.000253999	8.6e-07	7e-08	0.000438515	0.000245437	0.00018016	0.000636526	0.00410042	0.00522041	0.00171068	0.00150859	0.000387007	0.000832116	0.0118391	0.00794471	3.5e-07	3.28e-05	2.28e-05	0.000135829	5.8e-07	2e-07	3.4e-07	3e-07	8.57e-06	0.000222521	5.8e-07	0.000200057	0.000727624	0.000321949	4.4e-07	0.000204455	0.00413449	0.00495294	0.000143116	0.000227165
QCC1	QC	Red	Bell	Sweet	7.2e-07	1.2e-07	2.9e-07	8e-08	1.9e-07	2.9e-07	4.1e-07	8.6e-07	2e-08	0.000184496	0.000177115	2.48e-05	0.0001042	0.00011135	0.000137024	0.000221952	0.000394327	0.00213651	0.00169894	0.000296724	0.000125799	0.000246995	0.000816961	0.0120245	0.00960454	4.76e-05	1.9e-07	0.00012082	4.96e-05	3.3e-05	2e-08	6.3e-07	4e-07	1.8e-07	7.2e-07	1.7e-07	3.02e-05	0.000144592	0.000141462	4.42e-05	6.84e-05	0.00293777	0.00278591	0.000226492	0.00026249
QCC2	QC	Red	Bell	Sweet	2.3e-07	8.2e-07	3e-08	4.6e-07	2e-07	4.05e-06	6.93e-06	4.3e-07	6.89e-06	0.000159792	0.000100671	1.26e-05	4.95e-06	0.00012352	0.000132835	4.67e-05	0.00021189	0.00217913	0.00199243	0.000232217	0.000189155	0.000105448	0.000470347	0.00772064	0.00642038	2.88e-05	5.77e-05	5.27e-05	3.61e-05	8.86e-06	8e-07	1.01e-05	2.49e-05	3.79e-05	5.54e-05	1.24e-05	1.67e-05	0.000186245	0.000213769	3.17e-05	0.000224638	0.00349421	0.00351676	0.000135619	0.00025012
QCC3	QC	Red	Bell	Sweet	7.1e-07	2.65e-07	2.8e-05	2.3e-07	7.6e-07	4.2e-07	3.8e-07	6.7e-07	1.04e-05	0.000143041	7e-05	8.2e-07	5.72e-05	0.000121238	0.000145646	4.72e-05	0.000253088	0.00221417	0.00234777	0.000197579	0.000140679	0.000154561	0.000710817	0.00995504	0.00800502	5.18e-05	3.36e-05	5.38e-05	1.62e-05	1.46e-05	2.3e-07	2.1e-05	4.1e-07	1.42e-05	4.56e-05	1.71e-05	2.86e-05	0.000135742	0.000168568	2.98e-05	0.000166896	0.00324817	0.00393783	0.000135361	0.000277908
QCC4	QC	Red	Bell	Sweet	1.46e-06	1.66e-06	7.15e-06	6.28e-06	3.1e-07	2.5e-07	4.3e-07	6.4e-07	8.9e-06	6.66e-05	7.21e-05	7.04e-06	2.34e-05	9.8e-05	8.59e-05	9.24e-05	0.000130513	0.0013547	0.00137249	8.01e-05	9.96e-05	0.000140266	0.000536356	0.00867551	0.00759416	7.96e-05	3.53e-05	4.43e-05	2.8e-05	3.56e-06	2.24e-06	1.2e-07	1.98e-05	1.44e-05	1.86e-05	1.28e-05	1.76e-05	0.000135955	9.91e-05	3.03e-05	0.000113008	0.00264147	0.00258287	0.000124282	0.000267586
QCC5	QC	Red	Bell	Sweet	1.1e-05	5.3e-07	4.5e-07	1.78e-05	1.97e-05	5.9e-07	2.94e-05	2.9e-07	2.7e-07	0.00010879	7.33e-05	2.4e-07	5.34e-06	0.000157016	0.000222996	7.5e-05	0.000247552	0.00219899	0.0024759	0.000759067	0.000623846	0.000192098	0.000864612	0.00699415	0.00549445	4.19e-05	9.98e-05	8.22e-05	4.42e-05	1.1e-07	1.4e-07	4.49e-05	6.87e-06	6.4e-05	5.55e-05	3.5e-07	2.39e-05	0.000254368	0.000187368	4.09e-05	0.000196224	0.00277273	0.00278431	0.000239937	0.000364194
QCC6	QC	Red	Bell	Sweet	4.1e-07	2.8e-07	7.2e-07	1e-08	2.7e-07	6.5e-06	3.48e-05	4.6e-07	5.7e-07	0.000226794	0.000182435	8.3e-07	2.7e-07	0.000150901	0.000183928	0.00022589	0.000462813	0.00414322	0.00350155	0.000854163	0.000378879	0.000416763	0.000883102	0.0126346	0.00872953	6.67e-05	4.04e-05	0.000168416	0.000141789	4.4e-07	3.8e-07	2.63e-05	1.3e-07	6.34e-05	2.9e-07	7.7e-07	8.1e-07	0.00047586	0.000394849	2.4e-07	0.000145089	0.00461377	0.00371628	0.000686263	0.000578245
QCD1	QC	Red	Bell	Sweet	8.3e-07	5.5e-07	2.2e-07	6.3e-07	7.2e-07	3.3e-07	9e-07	2.1e-07	4.2e-07	4.5e-07	4.8e-07	7.2e-07	4.6e-07	2.7e-07	8.3e-07	0.000176912	0.000486798	0.00333018	0.00360783	3.9e-07	2.9e-07	9.82e-05	0.000833389	0.00799075	0.00552067	6.9e-07	2.3e-07	8.53e-05	0.000636775	4.5e-07	6.4e-07	8.2e-07	5.6e-07	7.3e-07	6e-07	3.5e-07	0.000170578	0.000175703	0.000191095	2.4e-07	0.000105101	0.00304074	0.00217044	0.000637207	0.000482311
QCD2	QC	Red	Bell	Sweet	3.3e-07	6.9e-07	3.2e-07	1.8e-07	2.5e-07	6.4e-07	6.4e-07	1.6e-07	7.7e-07	3.48e-05	4.17e-05	6.5e-07	9e-07	7.37e-05	0.000120663	0.00016764	0.000256779	0.00284225	0.00260198	0.000193451	0.000322858	0.000135172	0.00048811	0.00737674	0.00638842	2.89e-06	1.3e-07	6.04e-05	4.81e-05	6e-08	4.4e-07	5.7e-07	6e-07	5.1e-07	8.5e-07	2.2e-07	2e-07	0.00011138	0.00013404	1.23e-05	0.000250985	0.00461067	0.00452006	0.000328555	0.000519429
QCD3	QC	Red	Bell	Sweet	6.1e-07	2e-07	4.6e-07	1.2e-07	6.4e-07	3.6e-07	7.2e-07	7.9e-07	6.86e-06	0.000134529	9.56e-05	5.8e-07	2.9e-05	0.00011876	0.000256729	8.51e-05	0.000181616	0.00183706	0.00167039	0.000166018	0.000117606	0.000106086	0.000333925	0.00665818	0.00522049	4.26e-05	1.14e-05	2.75e-05	8.8e-07	7.6e-06	2.5e-07	3.93e-05	2.61e-05	1.7e-05	5.34e-06	1.57e-05	8.64e-06	3.62e-05	0.000113025	2.76e-05	0.000130974	0.00301173	0.00263655	0.000100642	0.000275527
QCD4	QC	Red	Bell	Sweet	2e-07	5.6e-07	7.1e-07	5.6e-07	6.7e-07	2.4e-07	1.5e-07	1e-08	7.2e-07	2.5e-07	2.5e-07	1.2e-07	1e-08	0.000721536	0.000225347	0.000505206	0.000387272	0.00411343	0.00352804	0.00208077	0.000536978	9.77e-05	0.000247715	0.00492458	0.00397367	6.2e-07	6.8e-07	4.81e-05	1.1e-07	6e-07	9e-08	5.9e-07	3.6e-07	5.7e-07	6e-08	1.4e-07	4.6e-07	0.000621616	0.000277159	8.53e-05	6.64e-05	0.00558556	0.00643033	0.000336898	0.00137348
QCD5	QC	Red	Bell	Sweet	1.2e-07	1.4e-07	5.5e-07	5.4e-07	2.3e-07	1.22e-06	3.45e-05	6.6e-07	2.89e-05	7.03e-05	8.98e-05	2.5e-07	5e-08	0.000236957	0.000228194	0.000104338	0.000208486	0.00197977	0.00188341	0.000502123	0.000250674	0.000183766	0.00042666	0.00449676	0.00345161	8.02e-05	3.43e-05	1.56e-05	1.6e-07	7.78e-06	2.67e-05	1.52e-05	5.28e-06	4.28e-05	6.8e-07	1.07e-05	4.86e-06	0.000180631	0.000171223	2e-07	0.000150554	0.00296819	0.00238966	0.000156871	0.000132221
QCD6	QC	Red	Bell	Sweet	7.8e-07	5.4e-07	6.2e-07	3.4e-07	3.1e-06	4.15e-06	1.37e-06	7.3e-07	3.44e-06	8.5e-05	6.72e-05	8.3e-06	8.44e-06	0.000109696	0.000106996	0.000105085	0.000147142	0.00166763	0.00144419	9.84e-05	0.000111548	0.000109269	0.000317481	0.00388425	0.00341013	3.45e-05	1.39e-05	3.12e-05	2.37e-05	1.77e-05	2.48e-06	1.11e-05	2.83e-06	2.24e-05	1.76e-05	8.28e-06	1.83e-05	0.000114789	9.44e-05	2.19e-05	0.000174239	0.00260344	0.00249915	9.98e-05	0.000257556
QCE1	QC	Red	Bell	Sweet	2e-08	1.08e-06	2.78e-06	6.88e-07	7.1e-07	3.01e-06	2.73e-06	1.9e-07	3.43e-06	6.11e-05	4.89e-05	5.15e-06	3.77e-06	6.09e-05	4.19e-05	2.36e-05	6.43e-05	0.000664611	0.000581803	2.51e-05	2.46e-05	3.98e-05	0.000171775	0.00214641	0.00180207	1.84e-05	9.29e-06	1.56e-05	1.35e-05	4.7e-06	5.49e-06	3.58e-06	4.69e-06	3.21e-05	3.65e-05	8.78e-06	1.3e-05	9.79e-05	9.82e-05	1.5e-05	7.2e-05	0.00138711	0.00128117	7.15e-05	0.000121211
QCE2	QC	Red	Bell	Sweet	8.4e-07	1.48e-05	5.02e-06	5.8e-07	4.3e-07	7.2e-07	6.4e-07	2.4e-07	1.49e-05	0.00015914	0.000144214	2.2e-07	7.96e-06	0.000144586	0.000159626	0.00011858	0.000231557	0.00248011	0.00217138	0.000124389	0.000152462	5.93e-05	0.000397953	0.00384399	0.00323024	3.91e-05	1.55e-05	3.1e-05	3.69e-05	8e-07	7.84e-06	5.81e-06	1.32e-05	2.16e-05	4.34e-05	2.32e-05	2.8e-05	0.000250357	0.000237255	2.68e-05	0.000173799	0.00341053	0.00319511	0.000160058	0.00041249
QCE3	QC	Red	Bell	Sweet	5.6e-07	2.5e-07	5.9e-07	7.6e-07	3.8e-07	6.1e-07	4.3e-07	5e-07	2.43e-06	9.93e-05	0.000151635	1.07e-05	2.08e-05	0.000125598	0.000133907	8.98e-05	0.000193495	0.00199776	0.00186499	0.000232866	0.000209378	9.53e-05	0.000398822	0.00384402	0.00280419	2.88e-05	1.93e-05	4.18e-05	2.15e-05	1.12e-05	9.52e-06	1.19e-05	4.93e-06	4.51e-06	3.27e-05	7.67e-06	2.22e-05	0.000165219	0.000140154	4.16e-05	0.000213373	0.00360063	0.00361883	0.000264186	0.000414974
QCE4	QC	Red	Bell	Sweet	2.9e-07	3.96e-06	8.89e-06	3.1e-07	3e-08	4.13e-06	4.13e-06	8.1e-07	1.13e-05	8.8e-05	0.000130495	3.28e-06	2.02e-05	0.000136211	0.000119475	0.000121026	0.000155342	0.00198522	0.00167203	9.87e-05	0.000176634	0.000129911	0.000281507	0.00293246	0.00269275	3.59e-06	1.23e-05	9.32e-06	1.11e-05	6.48e-06	4.5e-07	9.73e-06	6.1e-06	2.12e-05	3.04e-05	1.91e-06	1.69e-05	0.000175045	0.000149093	1.01e-05	0.000158981	0.00286933	0.00302889	0.000183981	0.000296673
QCE5	QC	Red	Bell	Sweet	2.2e-07	1.2e-05	5.1e-07	4.2e-07	6e-07	6.4e-07	4.2e-07	2.7e-07	3.7e-07	0.000103668	0.000178486	5.4e-07	9.42e-05	0.000331271	0.000260101	0.000168287	0.000179294	0.00272891	0.00234635	0.000551193	0.000375766	0.000409713	0.000347294	0.00498399	0.00408746	5.8e-07	1.47e-05	2.28e-05	2.86e-05	5e-08	2.32e-05	4.65e-05	1.61e-05	7.12e-05	2.4e-07	1.58e-05	5.15e-06	0.000192571	0.000143158	2.2e-07	0.000133583	0.0036662	0.00296603	0.000165782	0.000522541
QCE6	QC	Red	Bell	Sweet	5e-07	5.15e-06	5.6e-07	7.2e-07	7.5e-07	3.8e-07	8.3e-07	5.3e-07	1.62e-05	9.74e-05	0.000104822	1.98e-05	1.91e-05	0.00020005	0.000184145	5.65e-05	0.000291597	0.00273562	0.0020641	9.93e-05	0.000149202	0.000115346	0.00030402	0.00350373	0.00300632	4.12e-05	1.59e-05	3.13e-05	2.85e-05	2.28e-05	3.6e-07	3.84e-06	5.48e-06	3.84e-06	4.65e-05	5.15e-06	2.52e-05	0.000224974	0.000164664	9.96e-06	0.000134614	0.00364869	0.00353727	0.000165598	0.000426963
QCF1	QC	Red	Bell	Sweet	3.21e-06	4.2e-07	1.6e-07	6.4e-07	3.21e-06	1.97e-06	1.04e-05	2.1e-07	4.41e-07	6.51e-05	2.32e-05	1.17e-06	5.28e-06	0.000153924	0.000120925	5.74e-05	0.000135861	0.00154015	0.00123528	0.000226402	0.000123233	0.000123569	0.000341866	0.00434084	0.0034018	1.23e-05	1.71e-05	6.52e-05	1.08e-05	6.9e-07	7.85e-06	7.1e-07	5.22e-07	3.01e-05	2.45e-05	1.06e-05	1.58e-05	0.000117831	9.66e-05	1.55e-05	0.000134794	0.00271286	0.0024217	0.000104156	0.000295209
QCF2	QC	Red	Bell	Sweet	8e-08	4.5e-07	2.5e-07	5.3e-07	9.89e-06	1.41e-05	8.1e-07	7e-08	2.07e-06	2.98e-05	2.13e-05	7e-07	8.14e-06	0.000182049	0.000168426	0.000116343	0.000115107	0.00169565	0.00150591	0.000183371	0.000218938	0.000197199	0.000556255	0.00584411	0.00444755	3.25e-05	5.45e-05	7.88e-06	1.31e-05	2.58e-07	6.14e-06	7.5e-07	8.7e-07	3.32e-05	2.9e-07	2.02e-05	1.15e-05	0.000109751	0.000101556	3.08e-05	0.000182114	0.00271867	0.00269305	0.000184261	0.000444664
QCF3	QC	Red	Bell	Sweet	1.4e-07	2.14e-06	2.91e-06	3.5e-07	3.68e-06	4.41e-06	5.8e-07	4.9e-07	1.6e-05	4.97e-05	5.48e-05	5.4e-07	1.24e-05	0.000129621	0.000144736	0.000136922	0.000181917	0.00175639	0.00151811	0.000195639	0.000132078	9.75e-05	0.000319026	0.00304382	0.00241712	7.01e-06	1.93e-05	2.81e-05	1.22e-05	3.43e-06	6.04e-06	1.51e-05	3.55e-06	8.96e-06	2.61e-05	1.23e-05	9.46e-06	0.000136204	0.000106272	2.45e-05	0.00015511	0.00268091	0.00255682	0.00011316	0.000274132
QCF4	QC	Red	Bell	Sweet	5.4e-07	6.4e-07	8.63e-06	1.8e-07	6.2e-07	4.7e-06	1.58e-06	1.49e-06	5.3e-07	6.73e-05	5.9e-05	1.29e-05	1.41e-05	0.000144146	0.000124916	7.7e-05	0.000195622	0.00161332	0.00163656	0.000109883	8.09e-05	0.000122073	0.00037838	0.00384914	0.00280356	8.7e-06	6.9e-06	4.74e-05	2.13e-05	1.43e-05	5.94e-06	8.4e-07	7.45e-07	1.53e-05	3.09e-05	6.66e-06	7.43e-06	0.000137759	0.000120233	4.47e-05	0.000146928	0.00281865	0.00249506	0.000174526	0.000276193
QCF5	QC	Red	Bell	Sweet	1.1e-07	2.05e-06	2.93e-06	5.4e-07	6.56e-06	2.58e-06	4.69e-06	4.9e-07	7.64e-06	8.98e-05	9.6e-05	9.45e-06	1.97e-05	0.000147753	0.000159218	0.000165664	0.000284984	0.0025418	0.00218437	0.000142955	0.00012696	0.000173147	0.000330713	0.00401142	0.00306214	3.28e-05	1.49e-05	3.22e-05	2.84e-05	2.4e-06	1.8e-07	1.04e-05	1.59e-06	3.85e-05	1.38e-05	1.65e-05	2.37e-05	0.000133161	8.59e-05	3.08e-05	0.000158934	0.00367048	0.00351199	0.000167415	0.000453681
QCF6	QC	Red	Bell	Sweet	2.4e-07	3.2e-07	4.7e-07	6e-07	4.4e-07	1.1e-07	6e-08	7.2e-07	6.9e-07	4.92e-05	3.4e-05	3e-08	1.85e-05	9.83e-05	0.000171947	0.000101263	0.000125033	0.00165093	0.00146962	0.000135088	0.000189834	0.000120648	0.000210567	0.00332285	0.00229133	1.09e-05	8.76e-07	3.92e-05	4.12e-06	2.68e-07	6.37e-06	4.04e-07	3.15e-06	6.08e-05	6.31e-05	1.01e-05	6.32e-05	0.000152644	8.78e-05	7.69e-05	0.000216593	0.00265955	0.00259176	0.000175984	0.000262008
QCG1	QC	Red	Bell	Sweet	3.3e-07	1.86e-05	2.4e-07	2.5e-07	2.5e-07	2.7e-07	1.9e-07	1.9e-07	5.2e-07	3.4e-05	9.95e-06	5e-08	1.6e-07	7e-05	0.000164707	3.37e-05	0.000138877	0.00150851	0.00135403	8.58e-05	0.000110806	9.55e-05	0.00028954	0.00240663	0.00219426	1.98e-05	3.87e-06	4.22e-05	1.86e-05	5e-07	1.1e-07	3.8e-07	3.03e-06	1.71e-05	1.36e-05	5.5e-07	2.7e-07	6.59e-05	9.36e-05	4.08e-05	8.01e-05	0.00245738	0.00217226	0.000133948	0.00021104
QCG2	QC	Red	Bell	Sweet	1.6e-07	2.3e-07	8.7e-07	5.1e-07	3.5e-07	5.8e-07	4.8e-07	4.8e-07	1.22e-05	5.71e-05	4.29e-05	3.6e-07	3.4e-07	0.000243541	0.000308165	8.88e-05	0.000265901	0.00264433	0.00273502	0.000157747	0.000185924	0.000133076	0.000259078	0.00467407	0.00364721	2.84e-06	2.97e-05	2.5e-05	7.8e-07	2.5e-07	5.8e-07	7.8e-07	5.6e-07	6.76e-05	8.5e-07	6.89e-05	5.32e-05	0.00018444	0.000131947	5.35e-05	0.000301993	0.00416212	0.00424743	0.000295756	0.000338109
QCG3	QC	Red	Bell	Sweet	7.8e-07	6.2e-07	1e-08	8.1e-07	1e-07	4e-07	8.2e-07	8.6e-07	2.2e-05	7.67e-05	8.35e-05	3.1e-07	7.58e-06	0.000162723	0.000145695	9.16e-05	0.000209021	0.00171936	0.00157323	0.000143959	6.91e-05	0.00012173	0.000402984	0.00337061	0.00297661	1.91e-05	9.35e-06	2.85e-05	2.14e-05	7.6e-07	4.9e-07	2.89e-06	2.5e-07	6.8e-07	3.22e-05	3.49e-05	3.35e-05	0.000187106	0.000150453	1.45e-05	0.000166812	0.0025839	0.00271996	0.000178608	0.000230583
QCG4	QC	Red	Bell	Sweet	7.3e-07	6.61e-06	2e-08	4.5e-07	5.8e-07	7.6e-07	2.5e-07	4.3e-07	3.5e-07	0.00016446	7.11e-05	1.1e-07	1.97e-05	0.000159649	0.00015938	0.000116391	0.000263433	0.00232152	0.00147001	0.000114104	8.15e-05	0.000140873	0.000373631	0.00348679	0.00257995	3.04e-05	3.73e-05	3.57e-05	4.84e-05	8.5e-07	1e-07	1e-07	2.3e-07	7.4e-06	2.14e-05	3.14e-05	4.1e-07	8.76e-05	0.000163766	7e-07	0.000294232	0.0032362	0.00339639	0.00020625	0.000301362
QCG5	QC	Red	Bell	Sweet	3.4e-07	5.4e-07	3.49e-05	2.2e-07	6.2e-07	1.3e-07	7.5e-07	8.5e-07	3.8e-07	7.39e-05	8.86e-05	4.3e-07	8.3e-07	0.000179955	0.000227987	7.76e-05	0.000133549	0.00188582	0.00192317	0.000136282	0.000135267	0.000261411	0.000375947	0.00311478	0.00266906	2.65e-05	8.6e-07	2.17e-05	5.65e-05	6.4e-07	7.19e-06	1.28e-05	1.35e-05	6.6e-07	2e-08	2.28e-05	1.86e-05	0.000188005	0.000194995	3.11e-05	0.000269109	0.00293903	0.00273134	0.000228068	0.000465062
QCG6	QC	Red	Bell	Sweet	2.6e-07	1.52e-05	8.9e-07	7.2e-07	5.2e-07	9e-07	4.2e-07	2e-07	5.8e-07	4.75e-05	6.78e-05	6.6e-06	1.33e-05	0.000150367	0.000142786	8.08e-05	0.00025914	0.00226817	0.00196874	0.000321623	0.000128965	0.000171894	0.000294114	0.00252829	0.002491	7.31e-06	8.8e-07	2.29e-05	3.36e-06	5.1e-07	4.02e-06	6.35e-06	6.7e-07	1.11e-06	1.29e-05	1.8e-05	9.89e-06	0.000138257	8.3e-05	2.73e-05	0.000124574	0.00364685	0.00353089	0.000195063	0.000383682
QCH1	QC	Red	Bell	Sweet	2.2e-07	6.2e-07	6.9e-07	6.2e-07	4.1e-07	5.6e-07	2.2e-07	6.14e-06	2.6e-07	7.2e-06	4.6e-07	5.4e-07	2.34e-05	6.32e-05	8.17e-05	0.000125425	0.000209253	0.00179491	0.00116865	0.000149699	8.65e-05	0.000113862	0.000374314	0.00472567	0.0048784	7.8e-07	5.45e-05	2.08e-05	7.8e-07	3e-07	5.2e-07	6.5e-07	4.9e-07	8.28e-06	2.32e-05	1.53e-05	6.12e-05	6.51e-05	0.000153089	4e-08	0.000226616	0.0023499	0.00235896	0.000145711	0.00024024
QCH2	QC	Red	Bell	Sweet	8.1e-07	1e-07	4.2e-07	8.1e-07	5.9e-07	7.1e-07	6.1e-07	7.3e-07	2.2e-07	1.32e-05	4.29e-05	5.25e-06	6.6e-07	0.000121103	0.000165631	9.67e-05	0.000198056	0.00159139	0.00143336	7.49e-05	0.000114802	8.16e-05	0.00027602	0.00435798	0.00325802	5.06e-05	4.58e-05	2.84e-05	1.91e-05	3e-07	1.4e-07	4.9e-07	4.6e-07	2.19e-05	5.23e-05	4.6e-05	6.9e-07	0.000207272	4.93e-05	2.45e-05	0.000150776	0.00308221	0.00273011	0.000181589	0.000279228
QCH3	QC	Red	Bell	Sweet	3e-07	2.78e-05	5.4e-07	8.5e-07	3.4e-07	8.6e-07	8e-08	1.6e-07	8.9e-07	0.000239748	1.38e-05	8.4e-07	5.54e-05	0.000185669	8.26e-05	0.000176086	0.000201286	0.00232572	0.00219165	0.000128091	0.000301892	0.000258186	0.000274938	0.00515197	0.00425419	8.81e-05	1.9e-07	5.66e-05	3.2e-07	1.7e-07	6.1e-07	8.4e-07	7.3e-07	4e-07	9.97e-05	3.15e-05	1.6e-07	0.000179955	0.000195352	5.29e-05	0.000106729	0.0025885	0.00269098	0.000226826	0.000389705
QCH4	QC	Red	Bell	Sweet	5.7e-07	2.4e-07	2.2e-07	5e-07	6e-07	3e-07	1.32e-05	1e-08	3.44e-06	7.27e-05	0.000128571	7.4e-07	1.97e-05	0.000178197	0.000199743	8.11e-05	0.000121403	0.00195545	0.00208176	0.000181914	0.000119059	0.000105837	0.000499035	0.00446933	0.00372777	3.5e-07	6.83e-06	2.42e-05	4.13e-05	1.8e-07	4.7e-07	5.9e-07	2.8e-07	5.2e-07	1.67e-05	1.6e-07	9.33e-06	0.000295864	0.000211504	1e-07	0.000162402	0.00301183	0.00299371	0.00019099	0.000301012
QCH5	QC	Red	Bell	Sweet	2e-08	9e-08	6.8e-07	7.1e-07	8.8e-07	5.3e-07	4e-07	3.9e-07	9.55e-06	5.16e-05	3.95e-05	7.08e-06	1.15e-05	9.4e-05	0.000102958	5.74e-05	0.000139929	0.00189636	0.00154681	0.000117948	5.72e-05	0.000104809	0.00020099	0.00377073	0.00304962	2.02e-05	7.08e-06	2.71e-05	2.26e-05	2.4e-07	2.3e-07	8.4e-07	1.04e-05	2.05e-05	1.88e-05	1.5e-07	8.7e-07	9.07e-05	8.1e-05	3.28e-05	0.000205684	0.00293092	0.00277316	0.000144744	0.00033261
QCH6	QC	Red	Bell	Sweet	3.5e-07	5.72e-06	3.8e-07	2.1e-07	5.2e-07	5.8e-07	7.9e-07	6.8e-07	3.48e-06	3.41e-05	2.9e-05	3e-08	1.97e-05	0.000129811	7.41e-05	6.97e-05	0.000104595	0.00129334	0.000967878	7.96e-05	3.71e-05	6.06e-05	0.000195182	0.00217541	0.00202082	2.37e-05	1.5e-05	5.37e-06	1.64e-05	1.86e-05	2e-06	1.3e-05	5.6e-07	1.3e-05	5.03e-06	1.1e-07	4.07e-05	8.26e-05	8.68e-05	3.67e-05	0.000199172	0.00299717	0.00265092	0.000115606	0.000260062
QCI1	QC	Red	Bell	Sweet	2.14e-06	8.93e-06	4.4e-07	4.7e-07	1.9e-07	2e-06	2.44e-06	7.4e-07	2e-06	0.000123321	9.34e-05	6.49e-06	8.5e-07	0.000136838	0.000131774	0.000137584	0.000361264	0.00250156	0.00221786	0.000532261	0.000444361	0.000271308	0.000677606	0.00729165	0.00564857	5.94e-05	6.39e-05	7.29e-05	3.86e-05	3.5e-07	7.52e-06	1.42e-05	1.02e-05	1.72e-05	4.94e-05	1.02e-05	3.8e-05	0.000218973	0.000158909	5.81e-05	0.00021096	0.00328645	0.00302441	0.000230516	0.000457756
QCI2	QC	Red	Bell	Sweet	2e-08	2.45e-05	1.03e-05	5e-07	4.92e-07	3.6e-06	1.17e-05	2.9e-07	1.09e-05	0.000113924	7.08e-05	1.96e-05	2.36e-05	0.000133349	0.000130392	0.00015714	0.000301019	0.00246091	0.0022532	0.000382582	0.000295357	0.000208064	0.000423317	0.00429903	0.00322649	2.78e-05	9.81e-06	2.33e-05	2.73e-05	3.1e-07	2.14e-07	1.18e-05	8.83e-06	4.01e-05	1.99e-05	2.39e-05	1.36e-05	0.00025476	0.000196718	2.95e-05	0.000121009	0.00360178	0.00317167	0.000325839	0.000603239
QCI3	QC	Red	Bell	Sweet	2.48e-06	1.06e-05	4.9e-07	6.8e-07	8.2e-07	1.76e-05	2.26e-05	8.3e-07	8.5e-07	0.000107604	8.54e-05	5.95e-06	2.15e-05	0.000160252	0.000173463	0.000119482	0.000276948	0.0026281	0.0021245	0.000365225	0.00024588	0.00024477	0.000509535	0.00531976	0.00453304	2.74e-05	1.82e-05	5.45e-05	3.11e-05	7.79e-06	4.49e-06	1.9e-05	3.07e-05	2.79e-05	3.29e-05	1.45e-05	3.31e-05	0.000199747	0.000220747	3.55e-05	0.000158051	0.00290593	0.00269129	0.000199136	0.000336878
QCI4	QC	Red	Bell	Sweet	3.3e-07	5.6e-06	2.2e-06	1.81e-06	3.63e-06	7.12e-06	5.44e-06	2.54e-07	5.76e-06	0.000124769	7.12e-05	5.2e-06	1.07e-05	9.77e-05	0.000105106	9.11e-05	0.000141265	0.00119655	0.00110243	0.000175185	0.00012153	0.000110138	0.000259687	0.00272976	0.00232922	1.58e-05	2.15e-05	2.43e-05	2.06e-05	5.83e-06	8.58e-06	7.89e-06	2.04e-05	4.37e-05	6.11e-05	1.84e-05	2.85e-05	0.000212531	0.000209386	3.59e-05	0.000120895	0.0022313	0.00219531	0.000102642	0.000283695
QCI5	QC	Red	Bell	Sweet	6.1e-07	3e-08	7.7e-07	1.2e-07	6.24e-06	3.9e-06	6.2e-07	6e-07	5.2e-07	0.000134694	0.000106724	2.74e-06	1.52e-05	0.000146242	6.59e-05	0.000160852	0.000232186	0.00307688	0.00230774	0.000513694	0.000250731	0.000137685	0.000411759	0.00674965	0.00602758	1.14e-05	3e-05	7.57e-05	3.25e-05	8.7e-07	1.58e-05	6.4e-07	2.03e-05	6.29e-05	4.9e-06	5.36e-05	5.66e-05	0.000176655	0.0002124	2.14e-05	0.000145004	0.00355826	0.00374519	0.000222523	0.000497643
QCI6	QC	Red	Bell	Sweet	1.43e-07	7.97e-07	1.8e-07	8e-07	4.92e-08	3.47e-06	4.49e-06	1.43e-07	3.33e-06	5.04e-05	4.67e-05	3.03e-06	5.81e-06	6.63e-05	6.27e-05	5.45e-05	9.18e-05	0.000904767	0.000787309	4.54e-05	4.07e-05	7.05e-05	0.00021587	0.0027226	0.00225429	2.05e-05	1.38e-05	1.65e-05	1.59e-05	2.22e-06	2.38e-06	4.75e-06	5.5e-06	2.3e-05	2.54e-05	5.24e-06	1.22e-05	8.92e-05	8.44e-05	1.66e-05	0.000117087	0.00213769	0.00202906	0.000101315	0.000225534
1_Ruffle	Red Ruffled Pepper	Red	Pimento	Sweet	1.6e-07	5.5e-07	1.02e-05	1.8e-07	3.6e-07	7.9e-07	2.1e-07	6.8e-07	8.3e-07	0.000116142	6.58e-05	2e-05	2.78e-05	0.000218412	0.00017715	0.000110491	6.96e-05	0.00195203	0.00199934	7.84e-05	3.57e-05	0.000169034	0.000393624	0.00586042	0.00466704	4.28e-05	3.3e-07	2.9e-05	5.53e-05	1.8e-07	1.1e-07	1.63e-05	4.5e-07	6.69e-05	3.57e-05	1.4e-05	0.00010815	0.00024626	0.000344697	3.53e-05	0.000196465	0.00338064	0.00298055	1.71e-05	0.000408666
3_Ruffle	Red Ruffled Pepper	Red	Pimento	Sweet	4.4e-07	2.26e-06	5e-07	3.6e-07	1.45e-05	2.44e-06	4.9e-07	6.8e-07	8.93e-07	2.73e-05	2.82e-05	4.38e-06	1.4e-05	8.2e-05	7.85e-05	7.23e-05	0.000176848	0.00139838	0.00124476	0.000223111	0.000195696	0.000101671	0.00049383	0.00760045	0.00609002	1.92e-05	2.16e-05	5.47e-05	5.6e-05	3.22e-07	1.89e-05	8.92e-06	7.73e-06	2.95e-05	3.54e-05	9.82e-06	2.04e-05	0.000164009	0.000203559	3.63e-05	8.67e-05	0.00202273	0.001775	0.000128664	0.000301463
4_Ruffle	Red Ruffled Pepper	Red	Pimento	Sweet	2.6e-07	2e-08	8.6e-07	5.3e-07	3.4e-07	5.3e-07	2.5e-07	7.5e-07	5.2e-07	0.000104548	0.000183426	7.47e-05	9e-08	0.000558739	6.23e-05	1.8e-07	0.000278956	0.00430409	0.0044453	0.000428688	0.000399663	0.00042014	0.000493853	0.00802594	0.00721484	0.000125224	3.41e-05	2.09e-05	4.67e-05	0.000126424	2.6e-07	6.2e-07	8.9e-07	7.47e-05	5.7e-07	1.3e-07	6.1e-07	0.000363698	0.000458581	2.5e-07	0.000210059	0.00451581	0.00443594	0.000337365	0.000369006
5_Ruffle	Red Ruffled Pepper	Red	Pimento	Sweet	8.2e-07	5.7e-07	4e-07	1.2e-06	1.55e-06	2.7e-06	5.89e-06	5.7e-07	5.41e-06	0.000123893	6.59e-05	7.53e-06	1.25e-05	0.000141314	0.000119323	7.78e-05	0.000193933	0.0020833	0.001812	0.000136613	0.000137298	0.000107423	0.000290731	0.00297631	0.00235685	3.49e-05	1.96e-05	3.24e-05	7.56e-06	1.52e-06	5.65e-06	2.37e-06	7.32e-06	4.9e-05	4.5e-05	2.93e-05	2.64e-05	0.00021009	0.000175262	3.85e-05	0.000141312	0.00287198	0.00287193	0.00019589	0.000345213
6_Ruffle	Red Ruffled Pepper	Red	Pimento	Sweet	4.4e-07	9.96e-06	3.37e-06	2.92e-05	8.35e-06	7.5e-07	1.23e-05	1e-08	7.2e-07	5.88e-05	4.4e-05	1.6e-05	2.44e-05	9.57e-05	8.29e-05	0.000115792	0.000148347	0.00165332	0.00147294	0.000148365	0.000114099	0.000100315	0.000297633	0.00325665	0.00252759	1.91e-05	2.77e-05	3.2e-05	1.37e-05	4.06e-06	3.9e-07	5.66e-07	4.41e-06	2.32e-05	3.9e-05	4.4e-07	1.9e-05	0.000156137	0.000104667	1.26e-05	0.000211024	0.00316109	0.00260173	0.000101122	0.00039238
7_Ruffle	Red Ruffled Pepper	Red	Pimento	Sweet	6.2e-07	2e-08	2.31e-05	5.4e-07	1.07e-05	2.7e-07	5.8e-07	2e-07	8.3e-07	6.97e-05	6.34e-05	1.96e-06	1.51e-05	0.000132591	0.000149635	0.000141022	0.000182563	0.00192403	0.00151807	0.000145752	0.000167549	0.000131176	0.000324537	0.00431065	0.00359706	5.72e-05	1.44e-05	7.36e-05	3.58e-05	7e-08	4e-08	5.3e-07	2.11e-05	2.42e-06	2.32e-05	2.27e-05	1.91e-05	0.000187002	0.000175741	2.92e-05	0.000203358	0.00287476	0.00270725	0.000136316	0.00042834
8_Ruffle	Red Ruffled Pepper	Red	Pimento	Sweet	2.6e-07	5.6e-07	5.5e-07	8.4e-07	1.6e-07	9e-08	3.5e-07	8.7e-07	3e-07	9.14e-05	0.000191865	2.67e-06	2.35e-05	0.00026048	0.000314919	0.0001153	0.000310612	0.00163802	0.00102786	0.000110483	0.00010357	0.000255488	0.000537127	0.00591145	0.00431511	3.9e-07	7.4e-07	5.35e-05	7.51e-05	6e-08	6.4e-07	5e-08	8.2e-07	2.31e-05	7.38e-05	6e-08	4.27e-05	0.000111201	0.000109836	6.19e-05	0.000189798	0.00265456	0.00246629	5.54e-05	0.000376586
9_Ruffle	Red Ruffled Pepper	Red	Pimento	Sweet	6.3e-07	3.07e-06	2.96e-06	1.9e-06	5.4e-07	2.11e-06	5.09e-06	4.85e-06	2.76e-06	8.25e-05	6.3e-05	3.72e-06	1.48e-05	0.000116775	0.00011875	9.98e-05	0.000191213	0.00175829	0.00144762	0.000172759	0.000146338	0.000139012	0.000344465	0.00401683	0.00367293	1.85e-05	6.03e-06	2.79e-05	2.31e-05	1.36e-06	2.08e-06	5.28e-06	6.31e-06	3.7e-05	2.76e-05	7.28e-06	1.95e-05	0.000137054	0.000121726	4.17e-05	0.00016627	0.00324348	0.00309989	0.000140689	0.000327863
1_SRR	Stocky Red Roaster	Red	Roaster	Sweet	8e-08	7.4e-07	7.9e-07	6e-07	5.7e-07	2.25e-05	3.5e-07	2.23e-05	4.96e-06	0.000133738	5.87e-05	4.3e-07	5.93e-06	5.46e-05	1.81e-05	4.75e-05	0.000192014	0.00159515	0.00147214	8.5e-05	3.36e-05	7.64e-05	0.000213461	0.00394388	0.00298732	1.94e-05	7.8e-07	2.28e-05	6.32e-06	7.2e-07	3.8e-07	4.55e-05	5.22e-05	2.21e-05	4.57e-05	9.59e-06	2.18e-05	8.79e-05	9.46e-05	3.34e-05	0.000102679	0.0019698	0.00184008	0.000123108	0.000268881
3_SRR	Stocky Red Roaster	Red	Roaster	Sweet	8.7e-07	8.2e-07	7.9e-07	1.2e-07	4.7e-07	5e-08	2.1e-07	4e-07	7.7e-07	4.81e-05	9.18e-05	4.3e-07	5.8e-07	0.000256053	7.41e-05	0.000162688	0.000403344	0.00294923	0.00289224	0.000462711	0.000275719	0.000163109	0.000786808	0.0112245	0.0100421	4.14e-05	7.75e-05	3.74e-05	2.52e-05	1.14e-05	4.6e-07	5.4e-07	8.4e-07	1e-08	5.8e-07	1.22e-05	3.78e-05	0.000185669	0.000113869	3.8e-07	0.000405489	0.00417922	0.0039266	0.000210601	0.000481498
5_SRR	Stocky Red Roaster	Red	Roaster	Sweet	6.5e-07	1.31e-05	1e-08	5.2e-07	2e-07	7.6e-07	2.53e-05	4.3e-07	5.5e-07	6.31e-05	4.56e-05	6.3e-07	2.56e-05	0.000147996	0.000183637	0.00016584	0.000277576	0.00240951	0.00210331	3.63e-05	0.000109035	0.000210114	0.000436763	0.00279259	0.00226365	1.24e-06	3.1e-07	1.21e-05	8.8e-07	3.4e-07	7.7e-07	2.6e-07	1.07e-05	4.62e-06	3.32e-05	7.76e-06	4.95e-05	0.000133101	0.000198648	4.28e-05	0.000121933	0.00319853	0.00315501	0.00010005	0.000357813
6_SRR	Stocky Red Roaster	Red	Roaster	Sweet	7.2e-07	3.5e-07	6.6e-06	7.84e-06	3.4e-07	6.66e-06	9.98e-06	1.67e-06	8.1e-07	6.1e-05	9.23e-05	4.13e-06	3.33e-06	0.000103502	0.000145984	0.00011067	0.000210707	0.00187632	0.00169996	0.00018893	0.000139277	7.8e-05	0.000336515	0.00382501	0.00328891	2.29e-05	2.82e-06	3.13e-05	3.43e-05	2.1e-06	2.6e-07	5.21e-06	4.65e-06	3.36e-05	4.46e-05	1.66e-05	6.44e-06	0.00014272	0.000124237	3.75e-05	0.000239242	0.0028723	0.00271857	0.000207895	0.000342264
7_SRR	Stocky Red Roaster	Red	Roaster	Sweet	6.6e-07	4.15e-05	4.7e-07	8.8e-07	1.48e-05	1.01e-05	6.8e-07	3.2e-07	1.05e-05	6.29e-05	8.88e-05	4.2e-06	1.14e-05	0.000189174	0.000149129	6.49e-05	0.000213987	0.00184102	0.00186605	0.000195508	0.000196281	8.31e-05	0.000343053	0.00483589	0.00407977	1.37e-05	5.81e-05	2.79e-05	4.45e-05	3.1e-07	2.7e-07	3.4e-07	7e-08	6.04e-06	5.35e-06	1.17e-05	9.68e-06	0.000134491	0.000231505	4.85e-05	0.000215065	0.00317154	0.00287522	0.000179519	0.000387269
8_SRR	Stocky Red Roaster	Red	Roaster	Sweet	6.4e-07	7e-07	7.6e-07	7.4e-07	7.2e-07	2.1e-07	1.07e-05	6.1e-07	1.56e-06	6.16e-05	6.06e-05	8.7e-07	2.44e-05	0.000276091	0.000198554	7.98e-05	0.000245895	0.00284572	0.00284071	0.000183483	0.000187628	0.000128613	0.000485654	0.00534861	0.00399216	1.93e-05	2.73e-05	4.36e-05	1.42e-05	3.2e-07	8.35e-06	2.97e-05	1.74e-05	2.2e-05	3.56e-05	5.02e-05	3.34e-05	0.00024365	0.000173772	4.81e-05	0.000252766	0.00394928	0.00357334	0.000313088	0.000398005
1_Sunrise	Sunrise	Yellow	Bell	Sweet	3.4e-07	4e-08	7.9e-07	1e-08	3.9e-07	5.5e-07	2.98e-05	8e-07	7.3e-07	7.11e-05	1.37e-05	8.9e-07	4.2e-07	0.000112123	0.000144273	3.91e-05	0.000216167	0.00202545	0.00157805	5.23e-05	3.91e-05	0.000100428	0.000554865	0.0122164	0.0116761	0.000114002	9.42e-05	8.59e-05	3.89e-05	6.3e-07	5.7e-07	3.38e-06	3.34e-05	0.000105386	2.05e-05	2e-08	1.01e-05	0.000157094	3.79e-05	5e-07	7.66e-05	0.00330897	0.0033326	6.99e-05	0.000190104
3_Sunrise	Sunrise	Yellow	Bell	Sweet	4.6e-07	1e-08	2e-07	5.8e-07	6.6e-07	1.25e-05	3.91e-06	4.8e-07	1.15e-05	7.08e-05	4.26e-05	3.8e-07	1.02e-05	0.000236799	0.000119858	9.54e-05	0.000268162	0.00208003	0.00178197	0.000391178	0.000227404	0.000233773	0.000597063	0.00826769	0.0079006	4.62e-05	1.53e-05	3.25e-05	5.75e-05	7.8e-07	1.98e-05	1.39e-05	3.7e-07	5.04e-05	3.02e-05	4.8e-07	6.1e-07	0.000156291	0.000242031	3.34e-05	0.000166151	0.00271182	0.00253279	0.000148264	0.000242297
4_Sunrise	Sunrise	Yellow	Bell	Sweet	1.12e-05	8.65e-06	8.86e-06	4.8e-07	1.7e-07	2.65e-06	4.5e-07	8.5e-07	8.01e-06	0.000154721	7.56e-05	2.4e-07	2.21e-05	0.000146182	0.00010235	0.00011506	0.000294328	0.00329127	0.00284783	0.000178946	0.000166751	0.000187938	0.000559038	0.00737055	0.0058792	2.16e-05	9.27e-06	5.54e-05	1.57e-05	2.65e-06	2.86e-06	1.1e-05	1.03e-05	1.75e-05	4.44e-05	3.68e-05	8.06e-06	0.000170923	0.000119681	2.51e-05	0.000166837	0.00459141	0.00468565	0.000144906	0.000417062
5_Sunrise	Sunrise	Yellow	Bell	Sweet	7.7e-07	7.3e-07	4.8e-07	6.1e-07	5.4e-07	7.2e-07	5.6e-07	2e-07	1.65e-05	2.79e-05	9.31e-05	2.22e-05	5.8e-07	0.000305996	0.000426534	0.000148286	0.000316527	0.00199836	0.00227542	0.000217308	6.86e-05	6e-07	0.000331359	0.00396269	0.00306812	3.78e-05	8e-07	4.2e-07	4.5e-07	7.1e-07	3.21e-05	1.8e-05	1e-08	5.72e-05	3.2e-07	8.6e-07	6.17e-06	0.00026127	0.000329388	5.9e-07	0.000296392	0.00350201	0.00321954	0.000224544	0.000680179
6_Sunrise	Sunrise	Yellow	Bell	Sweet	1.2e-07	8.9e-07	7e-07	8.9e-07	4.1e-07	1.91e-06	2.1e-07	8.7e-07	6.95e-06	7.26e-05	2.31e-05	9e-07	8.7e-07	0.000131397	6.44e-05	6.8e-05	0.000101381	0.00119987	0.00121325	9.06e-05	9.76e-05	6.4e-05	0.000273603	0.002848	0.0024997	4e-05	1.97e-05	2.31e-05	2.26e-05	8.5e-07	8.75e-06	3.46e-06	1.84e-06	8.92e-06	1.67e-05	3.15e-05	4.88e-05	0.000127548	6.7e-05	2.12e-05	0.000126153	0.00270243	0.00251932	0.000149859	0.000312229
7_Sunrise	Sunrise	Yellow	Bell	Sweet	7.7e-07	5.83e-08	6.17e-06	3.6e-07	3.3e-07	1.03e-05	7e-08	5.8e-07	1.25e-05	0.000158799	7.55e-05	7.7e-07	3.67e-05	8.63e-05	0.000184212	0.000134646	0.000167368	0.0018369	0.00212234	0.000318399	0.000205045	0.000298433	0.000420595	0.00328505	0.00331661	2.76e-06	4.21e-05	4.48e-05	6.68e-06	3.7e-07	6.3e-07	1.65e-05	5.4e-07	1.17e-05	8.7e-07	5.31e-06	1.61e-05	0.000295636	0.000103647	4.81e-05	0.000258837	0.00344192	0.00314263	8.6e-05	0.000374529
8_Sunrise	Sunrise	Yellow	Bell	Sweet	6.8e-07	3.91e-06	7.94e-06	1.68e-06	2.4e-07	4e-08	4.4e-07	6.5e-07	5.88e-06	5.04e-05	6.13e-05	2.39e-06	6.92e-06	6.7e-05	6.41e-05	2.63e-05	9.88e-05	0.00117323	0.000871556	6.16e-05	5.56e-05	8.43e-05	0.000233361	0.00296827	0.00231762	1.54e-05	2.33e-05	1.95e-05	1.4e-05	1.22e-06	1.06e-06	1.06e-05	4.33e-06	7.02e-06	1.96e-05	2.82e-06	1.44e-05	9.38e-05	6.4e-05	1.2e-05	0.000127496	0.00224919	0.00223891	8.24e-05	0.0002034
9_Sunrise	Sunrise	Yellow	Bell	Sweet	3.14e-06	1.14e-06	2.91e-06	4.4e-07	2.39e-06	8.37e-06	8.4e-07	1.66e-06	7.76e-06	7.38e-05	4.85e-05	5.96e-06	1.15e-05	0.000113622	0.000105273	0.000113025	0.000166214	0.0015072	0.00126638	0.000187776	0.000154244	0.000144431	0.000338029	0.00381581	0.00338779	1.43e-05	2.32e-05	2.88e-05	3.51e-05	8.44e-06	7.6e-07	8.89e-06	9.43e-06	5.67e-05	3.46e-05	6.34e-06	2.45e-05	0.000135806	0.000163695	1.27e-05	0.000172333	0.00259979	0.0024318	0.000116589	0.000304119
1_Whit	Whitney	White	Bell	Bitter	3e-08	2.17e-05	7.3e-07	3.7e-07	3e-08	7.4e-07	2.4e-07	5.5e-07	4.3e-05	3.69e-05	0.000107349	1.76e-05	2.06e-05	0.000196124	0.000225088	0.000113781	0.000122202	0.00235466	0.00207828	0.000259054	0.000216296	0.000169577	0.000695336	0.0073855	0.00595755	2.02e-05	1.67e-05	7.23e-05	2.76e-05	4e-07	4.99e-07	5.98e-06	2.3e-07	3.56e-05	9.44e-05	2.85e-05	2.75e-05	0.00027815	0.0002715	3.76e-05	0.000182802	0.00244948	0.00217785	0.000353034	0.000302414
2_Whit	Whitney	White	Bell	Bitter	1.87e-06	1.08e-06	3.63e-06	1.44e-06	3.46e-06	4.57e-06	4.82e-06	3.97e-06	6.91e-06	8.09e-05	9.47e-05	5.28e-06	1.48e-05	0.000168407	0.000137145	0.000105151	0.000194403	0.00195942	0.00178723	0.000220495	0.000154064	0.000295268	0.000927779	0.0132996	0.011264	5.84e-05	5.65e-05	9.72e-05	6.08e-05	3.89e-06	6.5e-06	5.7e-06	9.8e-06	3.4e-05	3.24e-05	2.17e-05	2.97e-05	0.000207207	0.000272274	5.31e-05	0.000143103	0.00255424	0.00230147	0.000202002	0.000454635
3_Whit	Whitney	White	Bell	Bitter	1.9e-07	7.4e-07	3.34e-05	4.4e-07	5.24e-05	1e-08	4.5e-07	7.37e-05	2.3e-07	0.000154511	0.000340874	7.2e-07	4.6e-07	0.000333734	0.000228551	0.000141316	0.000237354	0.00285226	0.00272119	0.000839982	0.000688105	0.000111887	0.000560009	0.00803269	0.00685875	4.28e-06	5.68e-05	0.000183389	2.2e-05	5e-08	8e-07	9.27e-05	3.8e-05	3.4e-07	3.6e-07	6.1e-07	3e-05	0.000275974	0.000105498	5.1e-07	8.34e-05	0.00304665	0.00268873	0.000218577	0.000366965
4_Whit	Whitney	White	Bell	Bitter	1.7e-07	5.4e-07	8.9e-07	1e-07	7.1e-07	2.83e-05	4.2e-07	7.1e-07	7.29e-05	0.000257786	0.000104617	8.67e-06	1.35e-05	0.000156302	0.000161345	0.000262528	0.000279202	0.00380601	0.00316957	0.000231036	0.000188039	0.000185883	0.000375767	0.00707628	0.00555553	5.18e-05	5.87e-05	3.11e-05	3.47e-08	9.32e-06	3.5e-07	7.6e-07	6.2e-07	4.04e-05	8.27e-05	4.2e-07	1.7e-07	0.000191739	0.00019013	5.9e-06	0.000296789	0.00450457	0.00497703	7.12e-05	0.000520334
5_Whit	Whitney	White	Bell	Bitter	4.8e-07	8.09e-06	2.61e-06	3.6e-07	8.86e-06	1.1e-07	8.4e-07	1.11e-05	1.47e-05	0.000137243	0.000118508	2.23e-06	4.91e-05	0.000168356	0.000186374	0.00018325	0.000291783	0.00245016	0.00197122	0.000203167	0.000155905	0.000199925	0.000275325	0.00310926	0.00269018	1.76e-05	2.85e-06	3.49e-05	3.17e-05	6e-07	8.5e-07	2.19e-05	5.8e-05	3.97e-05	2.97e-05	2e-07	5.37e-05	0.000224924	0.000289327	6.23e-05	0.000155022	0.00399514	0.0034696	0.00022324	0.000266609
6_Whit	Whitney	White	Bell	Bitter	3.5e-07	3e-08	3.5e-07	2.38e-05	1.09e-05	4.99e-06	8.1e-07	4.6e-07	2.05e-05	0.000167382	0.000116968	2.5e-07	2.5e-05	0.000128688	0.000211168	0.000196334	0.000333548	0.00281648	0.0026507	0.00045543	0.000332381	0.000145213	0.000457809	0.00379521	0.00331678	2.24e-05	4.67e-07	2.72e-05	5.27e-05	4.39e-06	7.92e-07	9.48e-06	4.39e-06	2.14e-05	3.35e-05	1.5e-07	4.77e-05	0.000156055	0.000132189	6.87e-05	0.00025727	0.00366106	0.00342418	0.00015984	0.000407444
7_Whit	Whitney	White	Bell	Bitter	8.5e-07	3.1e-07	5.8e-07	4.2e-07	8.6e-07	2.5e-07	1.1e-07	1e-07	8e-07	8.88e-05	0.000105642	2.06e-05	6.91e-06	0.000158799	0.00034846	3.85e-05	0.000163407	0.00226262	0.00183657	0.000793833	0.000288686	5.32e-05	0.000190768	0.00479133	0.00415303	4.4e-07	1.56e-05	0.000136603	2.73e-05	7e-07	8.5e-07	1.76e-05	0.000114975	6.65e-05	0.000151865	3e-08	3.52e-05	0.00033116	0.000167431	3e-07	0.000226421	0.0022426	0.00228269	0.000205782	0.000399488
8_Whit	Whitney	White	Bell	Bitter	2.9e-07	6e-08	2e-07	7.7e-07	7.9e-07	5.5e-05	8.2e-07	1.77e-05	2.3e-07	0.000181889	6.61e-05	7e-08	3.98e-05	0.000210304	0.000221449	0.000158818	0.000204026	0.00302862	0.00269863	0.000873266	0.000682226	0.000247995	0.000714054	0.00492882	0.00385354	1.3e-07	1.22e-05	1.14e-05	2.9e-05	4.1e-07	3.62e-05	7e-08	5.77e-05	3.86e-05	3.23e-05	4.94e-05	1.6e-07	0.000156356	0.000178402	4.31e-05	0.000168116	0.00387717	0.00267202	0.000339575	0.000404126
9_Whit	Whitney	White	Bell	Bitter	2.7e-06	9.48e-07	5.31e-06	5.9e-07	1.1e-07	5.36e-06	7.23e-06	9.88e-07	1.72e-05	0.000126579	9.49e-05	1.02e-05	1.9e-05	0.000105904	0.000156946	0.000137077	0.00024127	0.00213031	0.00206325	0.000407926	0.000322608	0.000175283	0.000360992	0.00410559	0.00350054	2.22e-05	1.24e-05	4.02e-05	3.4e-05	1.92e-06	4.78e-06	1.02e-05	1.2e-05	2.22e-05	4.15e-05	7.28e-06	2.71e-05	0.000192132	0.000172477	4.1e-05	0.000187495	0.00327211	0.00281527	0.000152642	0.000346009
1_Yankee	Yankee	Red	Bell	Sweet	5e-07	1.07e-05	2.4e-07	8.7e-07	5e-08	4.88e-06	8.5e-07	1.26e-05	6.01e-06	4.55e-05	4.96e-05	8.1e-07	2.52e-05	0.000163408	0.000195175	0.000123358	0.000158824	0.00165245	0.00167992	9.42e-05	0.000126781	0.00012548	0.000281527	0.00403355	0.00333034	2.48e-05	1.68e-05	4.52e-05	1.7e-05	1.2e-07	7.2e-07	1.9e-07	1.72e-05	2.56e-05	3.75e-05	2.25e-05	1.96e-05	0.000189228	0.000134509	1.55e-05	0.000179289	0.00292881	0.00257402	0.000141283	0.000291733
3_Yankee	Yankee	Red	Bell	Sweet	7.2e-07	5.37e-06	7.9e-07	6.3e-07	7.8e-07	6e-08	7.3e-07	4.7e-07	3.6e-07	0.000199828	9.02e-05	3.8e-07	9.99e-06	0.000143721	9.28e-05	6.39e-05	0.000239774	0.00134014	0.00139895	0.000226296	6.63e-05	0.000127386	0.000572688	0.00825328	0.00722724	4.14e-05	6.28e-06	3.76e-05	1.4e-05	3.9e-07	2.3e-07	7.68e-06	4.4e-07	2.7e-05	7.56e-05	8.7e-07	1.26e-05	5.6e-05	0.000154307	1.05e-05	8.74e-05	0.00266863	0.00235764	7.15e-05	0.000162982
4_Yankee	Yankee	Red	Bell	Sweet	1.8e-07	2.3e-07	5.8e-07	8e-08	3.2e-07	1.8e-07	2.77e-05	7.3e-07	6.7e-07	0.000129906	6.29e-05	1.9e-07	3.72e-05	2.25e-05	0.000166654	0.000245752	0.000189308	0.00376019	0.00299343	0.000426583	0.000354271	0.000224518	0.000403767	0.00699769	0.00575883	5.08e-06	6.5e-05	6.47e-05	0.000140033	4e-07	7.2e-07	4e-08	4e-08	1.24e-05	7.52e-05	4.7e-07	1.17e-05	0.000151007	0.000244236	7.4e-07	0.000196122	0.00530956	0.00439576	0.000230507	0.000486797
5_Yankee	Yankee	Red	Bell	Sweet	1.4e-07	7.65e-08	1.59e-05	2.8e-07	1.66e-06	2.7e-05	2e-07	5.57e-05	3.16e-05	0.000188617	0.000166534	1.55e-05	1.38e-05	0.000162327	0.000179683	0.000122676	0.000199038	0.00233679	0.00193675	0.000124689	0.000220748	0.00026372	0.000222162	0.00291094	0.00221461	3.23e-05	4.4e-07	2.14e-05	8.3e-07	2e-08	7.8e-07	9.61e-06	7.8e-06	3.05e-05	7.71e-05	2.52e-05	2.82e-05	0.000317806	0.000256227	5.57e-05	0.000126933	0.00302064	0.00289564	0.000152843	0.000460924
6_Yankee	Yankee	Red	Bell	Sweet	2.8e-07	5.16e-06	7.8e-07	3.9e-07	9e-07	4.25e-06	3.68e-06	5e-08	1.04e-05	6.75e-05	4.66e-05	7.18e-07	1.6e-05	0.000133395	0.00012472	0.00017887	0.000288993	0.00217494	0.00204972	0.000127125	0.000101118	0.000100483	0.0003763	0.00455671	0.0036597	2.36e-05	1.28e-05	2.81e-05	1.18e-05	3.91e-06	6.33e-06	1.64e-06	2.49e-06	3.12e-05	3.33e-05	1.42e-05	2.75e-05	0.000167468	0.000132089	9.82e-06	0.000221544	0.0036276	0.00328769	0.000191519	0.000371976
7_Yankee	Yankee	Red	Bell	Sweet	3.1e-07	4e-07	2e-07	2.58e-05	8.1e-07	6.3e-07	7.7e-07	3.5e-07	2.91e-06	4.28e-05	0.000159872	7.4e-07	4.75e-06	0.000153725	0.000133781	0.000139049	0.000239926	0.00188315	0.00190607	0.000455992	0.000442022	0.000281431	0.000477178	0.00364338	0.0034461	3.67e-05	1.21e-05	4.11e-05	1.55e-05	1e-07	5.9e-07	1.82e-05	1.82e-05	1.38e-05	5.5e-07	9.12e-06	2.2e-07	0.000228051	0.00011065	3.66e-05	0.000104135	0.00331225	0.00343587	0.000269989	0.000432488
8_Yankee	Yankee	Red	Bell	Sweet	3.5e-07	3.5e-07	8.3e-07	4e-08	3e-08	2.14e-05	5.2e-07	4.8e-07	2e-06	9.98e-05	5.41e-05	9.08e-06	1.82e-05	0.000163331	0.000210357	0.000170688	0.000222543	0.00258248	0.00266934	0.00031699	0.000120485	0.000162216	0.000477049	0.00422405	0.00419771	4.66e-05	6.78e-05	4.37e-05	1.09e-05	1.39e-05	4.8e-07	7.1e-07	7.8e-07	5.68e-05	7e-07	1.4e-05	6.71e-05	0.000209219	0.000285728	2.37e-05	0.000442603	0.00375613	0.00379253	0.000254909	0.000360901
9_Yankee	Yankee	Red	Bell	Sweet	6.5e-07	2.73e-06	1.4e-06	4.4e-07	2e-08	1.61e-06	1.25e-06	4.75e-06	4.61e-06	7.04e-05	4.77e-05	5.08e-06	1.13e-05	0.000102773	0.0001158	7.8e-05	0.000160207	0.00142493	0.00121793	0.000208843	0.000177013	0.000141694	0.00033548	0.00435736	0.00369725	1.81e-05	1.58e-05	2.45e-05	2.57e-05	1.9e-06	1.93e-06	3.97e-06	1.3e-05	1.81e-05	1.66e-05	8.03e-06	2.39e-05	0.000117858	9.7e-05	2.44e-05	0.000139121	0.00249251	0.00244052	0.000150852	0.000300683
[truncated: 855 more columns]
