# Supplementary material for: Evaluation of ambient mass spectrometry tools for assessing inherent postharvest pepper quality
Source: Hortic Res. 2021 Jul 1;8:160. doi: 10.1038/s41438-021-00596-x (PMC8245583; doi:10.1038/s41438-021-00596-x)
Supplement: Supplementary file 5 — Table S4 [file 41438_2021_596_MOESM5_ESM.xlsx]

## Sheet: Dataset Information
	Supplementary Data Table 2. REIMS data. Pre-processing was performed using a beta version of Waters Abstract Model Builder. At least three peaks corresponding to three “burns” were selected and the signal was summed to generate one spectrum per sample. Data was normalized to the total ion current for each sample. Peak binning was conducted at an interval of 0.5 m/z over the m/z range from 50-550 …

## Sheet: REIMS Matrix (10-30-20)
Rep	Cultivar	Pungency	Color	49.75	50.25	50.75	51.25	51.75	52.25	52.75	53.25	53.75	54.25	54.75	55.25	55.75	56.25	56.75	57.25	57.75	58.25	58.75	59.25	59.75	60.25	60.75	61.25	61.75	62.25	62.75	63.25	63.75	64.25	64.75	65.25	65.75	66.25	66.75	67.25	67.75	68.25	68.75	69.25	69.75	70.25	70.75	71.25	71.75	72.25
1	Cherry	Pungent	Red	2.48e-05	0.000213234	0.000225922	0.000220817	0.000217692	0.000221772	0.000216637	0.000216905	0.000212502	0.000217683	0.000220832	0.000228781	0.00021665	0.000221729	0.000226063	0.000246858	0.000219025	0.000231036	0.000213675	0.000225637	0.000212128	0.000236214	0.000247739	0.000210073	0.000212085	0.000214655	0.000218704	0.000218376	0.000209183	0.000213509	0.000218767	0.000214608	0.000211074	0.00021127	0.000221897	0.000240192	0.000210092	0.000209629	0.000223544	0.00027169	0.000204879	0.000245448	0.00021025	0.000281755	0.000217433	0.000248857
2	Cherry	Pungent	Red	2.63e-05	0.000253717	0.000267435	0.000256762	0.000255357	0.000250549	0.000256677	0.000249132	0.000258529	0.00025671	0.000267932	0.000282643	0.000261191	0.000264314	0.000272537	0.000282591	0.000261288	0.000276563	0.000262084	0.000268279	0.000257959	0.00027427	0.000258687	0.000250149	0.000259556	0.000257533	0.000263672	0.000250646	0.000253443	0.000255955	0.000270031	0.000261541	0.000258793	0.00025983	0.000271738	0.000291761	0.000257818	0.000262484	0.00026388	0.000311464	0.000257667	0.000287166	0.000253835	0.000312215	0.000260363	0.000295988
3	Cherry	Pungent	Red	2.26e-05	0.000202027	0.000198157	0.000193681	0.000192928	0.000194071	0.000187823	0.000190023	0.00018399	0.000189136	0.000195085	0.000212931	0.000197392	0.000202797	0.000203502	0.000222925	0.000199325	0.000204017	0.000191069	0.000200389	0.000187087	0.000202331	0.000203758	0.000184348	0.00018014	0.000184478	0.00019708	0.0001853	0.000188505	0.00019005	0.000191866	0.000189568	0.000180392	0.000188853	0.000194787	0.000222109	0.000189063	0.000193126	0.000202462	0.000250243	0.000184482	0.000210911	0.000183963	0.000250485	0.000197695	0.000217093
4	Cherry	Pungent	Red	2.09e-05	0.000213693	0.000214172	0.000206747	0.000214865	0.000207523	0.000206541	0.000207972	0.000208667	0.000215012	0.000220922	0.000234762	0.000212996	0.000221485	0.000224584	0.000243169	0.000218018	0.000222388	0.000214136	0.000225414	0.000218371	0.000228175	0.000225821	0.000208965	0.000206992	0.000203296	0.000216235	0.000209985	0.000206797	0.000207368	0.000209754	0.000209026	0.000203542	0.000211257	0.000216346	0.000237973	0.000205378	0.000211046	0.000215123	0.000251465	0.000208461	0.000231446	0.000201072	0.000255622	0.000213119	0.000232532
5	Cherry	Pungent	Red	1.71e-05	0.000173883	0.00018279	0.000178129	0.000177801	0.000173389	0.000172783	0.000178803	0.000170672	0.000177663	0.000176989	0.000188286	0.000178259	0.000176457	0.000190953	0.000205443	0.000179925	0.000186509	0.000178539	0.00018213	0.000172969	0.000192594	0.000189082	0.000177015	0.000174506	0.000168242	0.000170261	0.000164139	0.000169928	0.0001651	0.000175693	0.000168203	0.000160591	0.000161585	0.000167023	0.000205048	0.0001649	0.000180655	0.000177643	0.000220821	0.000166514	0.000192952	0.000168546	0.000237594	0.000183959	0.000197783
6	Cherry	Pungent	Red	1.8e-05	0.000184488	0.000181356	0.000178433	0.000180104	0.000178988	0.000176766	0.000181277	0.000169087	0.000176921	0.000181108	0.000194934	0.000180953	0.000185902	0.00018553	0.000203183	0.000183438	0.000187333	0.000181962	0.000177237	0.000169868	0.000187702	0.000191295	0.000177038	0.000164554	0.000167546	0.000183015	0.000170178	0.000185455	0.000169974	0.000166621	0.000174954	0.000161341	0.000171141	0.000178304	0.000204391	0.000169793	0.000178744	0.000181889	0.000217955	0.000167065	0.000201229	0.000173093	0.000236306	0.000192248	0.00020425
7	Cherry	Pungent	Red	1.69e-05	0.00017115	0.00018004	0.000176681	0.000171595	0.00017431	0.000166815	0.000159644	0.000172044	0.000171364	0.000171654	0.000187386	0.000167483	0.000173133	0.000178196	0.000194757	0.000175223	0.000183356	0.000163479	0.000175742	0.000163333	0.00017836	0.000183501	0.000160844	0.000159058	0.000165446	0.000171771	0.000159389	0.000162717	0.000159694	0.000162422	0.000165221	0.000165316	0.000158167	0.00015951	0.000191839	0.000161021	0.000164655	0.000169646	0.000209929	0.000155015	0.000186656	0.000165275	0.00022447	0.000167601	0.000195939
8	Cherry	Pungent	Red	1.75e-05	0.000169264	0.000168072	0.000159633	0.000164285	0.000169479	0.000163814	0.000160248	0.000164599	0.000166162	0.000169259	0.000177562	0.000169284	0.000172831	0.000172626	0.000189759	0.000169213	0.000172142	0.000165708	0.000174693	0.000156586	0.000179484	0.000174759	0.000155829	0.000155291	0.000160823	0.000169371	0.000159146	0.000159533	0.000153399	0.000156736	0.000158224	0.0001537	0.000154716	0.000155832	0.000191488	0.000158293	0.000153656	0.000169265	0.000204418	0.000147848	0.000179089	0.000163221	0.00022831	0.000164525	0.000183918
9	Cherry	Pungent	Red	2.01e-05	0.000166848	0.000172633	0.000167867	0.000167044	0.000172189	0.000166776	0.000162079	0.000167919	0.000170963	0.00017283	0.000175522	0.000164642	0.000172039	0.000180986	0.000192844	0.00017063	0.000180608	0.000162768	0.000164401	0.000162002	0.000168504	0.00017558	0.000157745	0.000159956	0.000161686	0.000167525	0.000161428	0.000155225	0.000157009	0.000165037	0.0001641	0.000164479	0.00016396	0.000158637	0.000193338	0.000153719	0.000156476	0.000166897	0.00021447	0.000146909	0.000187242	0.000156759	0.00021973	0.000168578	0.000182486
10	Cherry	Pungent	Red	1.8e-05	0.000159646	0.000164271	0.000153622	0.000167312	0.000159337	0.00015018	0.000157774	0.000163527	0.000155372	0.000161286	0.0001769	0.000154238	0.000163048	0.000174956	0.000183523	0.000166078	0.000170792	0.000156175	0.000169139	0.000160085	0.000164659	0.00016663	0.000145113	0.000150108	0.000148899	0.000159752	0.000151983	0.000148918	0.000148512	0.000151545	0.000154049	0.000150464	0.000150715	0.000157933	0.000179038	0.000151631	0.000155292	0.00015196	0.000197946	0.000145964	0.00017586	0.000145043	0.000224583	0.000167679	0.000179272
11	Cherry	Pungent	Red	1.93e-05	0.000188644	0.000188343	0.000194488	0.000193457	0.000193046	0.000188817	0.000184647	0.000190602	0.00019294	0.000198583	0.000207072	0.000187085	0.000191943	0.000193039	0.000220368	0.000194898	0.000200179	0.000192693	0.000197258	0.000185716	0.000198496	0.000188114	0.000181004	0.000175812	0.000186449	0.000186465	0.000180676	0.00018166	0.000192001	0.000197461	0.000188636	0.0001785	0.000182651	0.000178227	0.000211797	0.000181486	0.000184874	0.000189325	0.000237986	0.000177763	0.00020686	0.000181339	0.000240718	0.000191362	0.000204648
12	Cherry	Pungent	Red	1.74e-05	0.000182696	0.000176261	0.000177564	0.000181575	0.000181207	0.000184363	0.000188107	0.000176485	0.000183746	0.000180717	0.000202009	0.000175541	0.000176375	0.000197845	0.000209609	0.00019043	0.000186982	0.000184414	0.000189475	0.000174084	0.000181965	0.000190723	0.000176674	0.000169708	0.000171915	0.000182586	0.000171845	0.000170405	0.000170479	0.000179709	0.000181269	0.000167631	0.000172178	0.000173684	0.000199435	0.000167895	0.000167423	0.000179069	0.000218485	0.000169873	0.000189663	0.000173796	0.000246349	0.000180367	0.000194818
13	Cherry	Pungent	Red	1.46e-05	0.000165194	0.000179162	0.000158067	0.000155972	0.000167622	0.000163784	0.000162918	0.000157282	0.000158595	0.000172588	0.000179776	0.000160252	0.00015922	0.000171543	0.000191234	0.000171499	0.000178697	0.000162714	0.000175882	0.000157439	0.000186342	0.000191341	0.000155648	0.000152516	0.0001557	0.000164211	0.000152184	0.000158694	0.000153251	0.00015992	0.000152775	0.000160198	0.000156437	0.000153892	0.000195106	0.000150089	0.000164761	0.000169146	0.000215144	0.000152183	0.00017987	0.000150511	0.00024086	0.000175235	0.00019005
14	Cherry	Pungent	Red	1.96e-05	0.000180769	0.000178341	0.000174488	0.000169711	0.000176891	0.000176213	0.000174057	0.000181547	0.000178604	0.00017952	0.000196855	0.000178901	0.000174912	0.00017865	0.000197968	0.000179486	0.000191826	0.000180573	0.000184928	0.000166136	0.000183119	0.000183942	0.000171852	0.000173286	0.000172802	0.000184811	0.000163508	0.000170634	0.000178483	0.000176302	0.000176495	0.000169982	0.000173888	0.000173157	0.00020049	0.000175371	0.000182581	0.000177103	0.000217403	0.000166341	0.000192053	0.000167951	0.0002301	0.000174104	0.000193345
15	Cherry	Pungent	Red	1.64e-05	0.000147226	0.000156105	0.000152412	0.000158275	0.00015586	0.000153599	0.000148062	0.000160858	0.000153198	0.000149757	0.000172262	0.000145025	0.000151697	0.000160654	0.000171228	0.000155367	0.000164892	0.000148917	0.000158916	0.000145236	0.000159651	0.000161443	0.000141164	0.000146746	0.000142356	0.000158441	0.000139261	0.000133147	0.000137882	0.000141881	0.000143303	0.000141277	0.000141179	0.000141332	0.000174445	0.000146422	0.000142133	0.000151303	0.000191282	0.000129538	0.000162084	0.000133961	0.000209309	0.000151294	0.000163401
16	Cherry	Pungent	Red	1.59e-05	0.000166055	0.000165606	0.000163035	0.000158913	0.000165344	0.000163256	0.000149702	0.000159881	0.000168208	0.000166135	0.000174916	0.000158888	0.000158563	0.000163212	0.000179759	0.000167037	0.000176112	0.000164286	0.000164177	0.00016317	0.000165428	0.000164592	0.000150295	0.000149013	0.000149487	0.00015594	0.000147297	0.000145258	0.000149001	0.000157365	0.000147437	0.000155276	0.000147942	0.000159782	0.000183015	0.000147515	0.000152707	0.00015657	0.000194534	0.000145714	0.000167131	0.000156008	0.00020668	0.00016079	0.000171283
1	Lunchbox	Sweet	Red	2.72e-05	0.000254705	0.000250907	0.000245173	0.000248089	0.000251008	0.000253655	0.000259055	0.000249192	0.000252521	0.000259615	0.000270463	0.000259994	0.000263643	0.000264847	0.000287389	0.000267894	0.000275458	0.00026642	0.00027045	0.000254563	0.000264177	0.000256181	0.000258134	0.00024458	0.000249916	0.000258607	0.000246216	0.000247075	0.000248711	0.00025519	0.000254237	0.000257308	0.000248271	0.000264944	0.000270721	0.000253052	0.000266958	0.00026539	0.000308347	0.000251411	0.000299768	0.000244209	0.000303393	0.000262483	0.000289806
2	Lunchbox	Sweet	Red	2.32e-05	0.000258304	0.000260794	0.000232244	0.000219989	0.000232092	0.000250679	0.000237842	0.000222725	0.000215023	0.000245812	0.000276142	0.000244845	0.000239131	0.000238207	0.000263167	0.000280953	0.000279238	0.000246005	0.000236454	0.000234778	0.00031061	0.000315542	0.00025801	0.000229926	0.000223651	0.000243825	0.000256652	0.000248945	0.000230175	0.00022517	0.000237232	0.000252482	0.000250092	0.000241727	0.000250767	0.000229084	0.000256337	0.000270096	0.000291771	0.000216177	0.000273539	0.000236772	0.000315097	0.000284886	0.000277359
3	Lunchbox	Sweet	Red	2.22e-05	0.000235795	0.000223312	0.000190999	0.000178977	0.000185416	0.000216524	0.000208064	0.000184772	0.000178674	0.000206654	0.00025888	0.000243421	0.000203085	0.000193834	0.000224434	0.000284294	0.000288415	0.000215414	0.000194929	0.000194422	0.000296731	0.000288955	0.000219581	0.000184045	0.000187474	0.000214639	0.000220589	0.00021165	0.000185479	0.000181234	0.000199059	0.000214669	0.000211341	0.000194289	0.000206559	0.000183386	0.000226684	0.000240579	0.000257367	0.000187126	0.000209009	0.000196007	0.000294351	0.000270876	0.000244885
4	Lunchbox	Sweet	Red	2.26e-05	0.000236279	0.000242151	0.000239939	0.000232585	0.000238552	0.000238793	0.000228871	0.000232069	0.000235439	0.000237328	0.000252051	0.000240204	0.000235924	0.000247263	0.000267439	0.000252194	0.000244611	0.000242345	0.000246318	0.000242327	0.000249856	0.000243742	0.000223957	0.000235124	0.000224454	0.000247494	0.000228261	0.000220545	0.000230555	0.00023482	0.000229855	0.000232533	0.00023313	0.00024445	0.000271719	0.000229032	0.000242184	0.000235305	0.000284644	0.000229198	0.000273013	0.000227884	0.000291904	0.000236144	0.000271532
5	Lunchbox	Sweet	Red	1.81e-05	0.000182571	0.000175947	0.000171417	0.000183883	0.000180253	0.000169553	0.000180186	0.000180195	0.000179339	0.000181377	0.000186844	0.000175216	0.000177739	0.000187826	0.000199532	0.000179905	0.000193382	0.000173393	0.00019355	0.000181069	0.000184705	0.00018268	0.000172388	0.000170905	0.000166276	0.000177931	0.00016067	0.000162944	0.000170875	0.000178451	0.000174972	0.000171994	0.000170908	0.000175983	0.000199419	0.000170282	0.000173649	0.000177753	0.000226886	0.000165497	0.000208121	0.000167033	0.000236329	0.000175244	0.000208117
6	Lunchbox	Sweet	Red	1.74e-05	0.000166243	0.000163352	0.000152441	0.000163467	0.000167088	0.000162157	0.000165849	0.000163289	0.000164488	0.00016364	0.000186822	0.000170949	0.000167811	0.000174069	0.000181681	0.000168415	0.000170719	0.000165281	0.000162099	0.00015952	0.000178042	0.000163909	0.000156837	0.000152832	0.000167877	0.000162517	0.000149372	0.000150201	0.000151993	0.000160897	0.000150529	0.000152081	0.000157455	0.000152412	0.000185398	0.000137781	0.00015578	0.000156212	0.000207045	0.000147103	0.000179643	0.000154352	0.000224588	0.000167345	0.00018471
7	Lunchbox	Sweet	Red	1.85e-05	0.000181075	0.000178464	0.000175679	0.000167398	0.000177512	0.000176911	0.000178316	0.000176161	0.000172742	0.000176834	0.000197595	0.000176465	0.000177746	0.000192953	0.000202232	0.000187356	0.000185138	0.000182855	0.000183231	0.000171681	0.000174497	0.000179796	0.000170744	0.000165121	0.000169468	0.000179874	0.000165444	0.00016765	0.000172911	0.000170837	0.000171424	0.000164207	0.000170879	0.000169052	0.000197744	0.000161943	0.000168375	0.000177251	0.000219832	0.000166232	0.000197662	0.000172892	0.000229628	0.000170963	0.000197423
8	Lunchbox	Sweet	Red	1.58e-05	0.000159243	0.000165662	0.000158338	0.000161355	0.000156542	0.000154213	0.000150178	0.000154516	0.000155834	0.000162333	0.00017822	0.000160244	0.000159262	0.000164928	0.000182965	0.000161682	0.000168829	0.000159743	0.00016527	0.000156208	0.000170458	0.000163698	0.000160868	0.000152086	0.000150903	0.000165271	0.000145918	0.000142017	0.000145491	0.000156553	0.000156438	0.000149364	0.000157114	0.000151826	0.00018322	0.000148401	0.000158506	0.000156324	0.00019818	0.000145183	0.000175292	0.000151368	0.000217493	0.000160101	0.000183073
9	Lunchbox	Sweet	Red	1.61e-05	0.000170236	0.000159137	0.000158869	0.000165537	0.000164571	0.000166883	0.000160803	0.000170694	0.000158918	0.000164636	0.000176287	0.000162702	0.000159016	0.000172	0.000195388	0.000166597	0.000179638	0.000150932	0.000172808	0.000159233	0.000172488	0.000169103	0.000160016	0.000149019	0.000155282	0.000164692	0.000150061	0.000151567	0.000147724	0.000155564	0.000157901	0.0001565	0.000150752	0.000153196	0.000186032	0.000156975	0.000156793	0.000168873	0.000194974	0.000150428	0.000170707	0.000149332	0.000224509	0.000166295	0.00018554
10	Lunchbox	Sweet	Red	2.02e-05	0.000197702	0.000199544	0.000195728	0.000193923	0.000191782	0.000198953	0.000198046	0.000199782	0.000198976	0.000202657	0.000212066	0.000193082	0.000194319	0.000202219	0.000217693	0.000206686	0.000213119	0.000195596	0.00019964	0.000203007	0.000200891	0.00020093	0.000189967	0.00019247	0.000196512	0.000199888	0.000188945	0.000187994	0.00018299	0.000187164	0.000200695	0.000190398	0.000189892	0.00019211	0.000215767	0.000191437	0.000185411	0.000188616	0.000229515	0.000179864	0.000221568	0.00019098	0.000253635	0.000198294	0.000212917
11	Lunchbox	Sweet	Red	1.88e-05	0.000170307	0.000171052	0.000176241	0.000179892	0.000179049	0.000180724	0.000178037	0.000176886	0.000174393	0.000181388	0.000192694	0.000175936	0.000177454	0.000184817	0.000206184	0.000182337	0.000183245	0.000173149	0.000184025	0.000173	0.000186851	0.000176386	0.000161733	0.000173367	0.000163724	0.000179538	0.000164264	0.00016224	0.00016887	0.0001759	0.0001686	0.000167201	0.000169982	0.00016473	0.000206925	0.000167275	0.000167557	0.000175016	0.000226145	0.000165042	0.000203177	0.000166966	0.000231535	0.000171598	0.00020057
12	Lunchbox	Sweet	Red	1.82e-05	0.000172863	0.000174753	0.00016519	0.000178592	0.000170126	0.000171537	0.000174747	0.000167122	0.000174828	0.000180468	0.000189476	0.000174273	0.000168078	0.000173709	0.00020503	0.000180742	0.000191882	0.000174069	0.000179773	0.000172518	0.000174576	0.000168805	0.000163859	0.000168915	0.000161283	0.000178343	0.000162681	0.000163969	0.000168122	0.000171929	0.000171392	0.000165802	0.000167566	0.000173083	0.000208661	0.000155799	0.000166161	0.000163787	0.000221318	0.000159688	0.000197789	0.000167053	0.000235462	0.000173206	0.000200174
13	Lunchbox	Sweet	Red	1.91e-05	0.000172874	0.000176486	0.000179487	0.000178526	0.000173984	0.000177803	0.000176614	0.00017707	0.000175778	0.000182595	0.000196026	0.000179706	0.000179495	0.000179844	0.000203261	0.00017876	0.000185904	0.000170863	0.000181476	0.000172359	0.000185748	0.000174871	0.000160538	0.000158845	0.000162115	0.000177223	0.000165985	0.000167313	0.000168071	0.000171962	0.000175956	0.000168862	0.000171085	0.000170983	0.000206714	0.00017188	0.000175037	0.000171524	0.000220057	0.000157744	0.000203132	0.000161685	0.000223837	0.000167964	0.000197563
14	Lunchbox	Sweet	Red	1.84e-05	0.000177824	0.00017188	0.000171432	0.00017067	0.00016502	0.000177042	0.000163703	0.000169955	0.000172647	0.00016749	0.000178923	0.000166385	0.000165748	0.000171664	0.000192735	0.000173146	0.000177631	0.000173055	0.000170779	0.000164987	0.000188063	0.000173363	0.000158599	0.000159258	0.000161107	0.000171183	0.000157489	0.00015696	0.000158014	0.000156424	0.000168542	0.000167302	0.000155673	0.000170151	0.000200959	0.000165698	0.000162084	0.000165705	0.000210252	0.000152233	0.000189697	0.000164517	0.000236855	0.000166641	0.000197176
15	Lunchbox	Sweet	Red	1.53e-05	0.00016966	0.000154524	0.000160596	0.000168243	0.000160267	0.000160669	0.000159078	0.000159685	0.00016138	0.000168196	0.00017574	0.000165944	0.000163206	0.000171425	0.000195231	0.000170403	0.000171082	0.000175825	0.000166744	0.000157884	0.000168981	0.000166036	0.000143847	0.000148191	0.000161433	0.000163616	0.000159871	0.000150964	0.000160328	0.000166714	0.000157725	0.000153186	0.000160185	0.000161234	0.0002039	0.000153487	0.000156959	0.000161068	0.000206006	0.000146398	0.000184553	0.000147572	0.000212914	0.000163727	0.000176502
16	Lunchbox	Sweet	Red	1.73e-05	0.000168561	0.000166383	0.000163113	0.000162873	0.000169258	0.000171152	0.000169692	0.000160321	0.000162703	0.000165146	0.000179673	0.000165239	0.000168624	0.000176557	0.00019108	0.00017248	0.000169596	0.000167478	0.000166823	0.000162451	0.000161472	0.000169829	0.000143299	0.00015219	0.00015343	0.000164894	0.000150891	0.000157697	0.00015595	0.000152441	0.000163257	0.00015839	0.000154011	0.000155292	0.000189046	0.000155199	0.000153003	0.000153035	0.000207322	0.000152547	0.000181737	0.000152659	0.000221892	0.000162162	0.000180394
1	'Aloha'	Sweet	Red and Yellow	2.81e-05	0.000276511	0.000280541	0.000274926	0.000278389	0.000286964	0.000278164	0.000278139	0.000281281	0.000280659	0.000286781	0.000299184	0.000295404	0.000301546	0.000302115	0.000319419	0.000301121	0.000297661	0.000292679	0.000301823	0.000291536	0.000306898	0.000286936	0.000279966	0.000281767	0.000283174	0.000289681	0.000281554	0.000280041	0.00027435	0.000288895	0.000297978	0.000286345	0.000285019	0.000292493	0.000319798	0.000284841	0.000291105	0.000295154	0.00033532	0.000286425	0.000324663	0.000283972	0.000329633	0.000280242	0.000318309
2	'Aloha'	Sweet	Red and Yellow	3.4e-05	0.00032511	0.000322741	0.000322436	0.000318364	0.000318573	0.000321806	0.000318917	0.000313914	0.000317508	0.000327703	0.000342774	0.00032931	0.000335131	0.000339983	0.000351707	0.000333531	0.000343364	0.00033244	0.000340119	0.000323961	0.000353109	0.000336092	0.000322655	0.000311868	0.000318173	0.000327852	0.000322808	0.000325031	0.000316821	0.000334509	0.00034539	0.000328838	0.000329707	0.000337095	0.000369456	0.000332974	0.000338776	0.000342698	0.000377236	0.000328967	0.000364458	0.000331203	0.000379334	0.000344447	0.000360697
3	'Aloha'	Sweet	Red and Yellow	2.13e-05	0.000200733	0.000204485	0.000204567	0.000196404	0.000195147	0.000206493	0.000201445	0.000203095	0.000209062	0.000206951	0.00021342	0.000199393	0.000214095	0.000210451	0.000229795	0.000208376	0.000217649	0.000206009	0.000210756	0.000201245	0.000216052	0.000205496	0.000199469	0.000194822	0.000194921	0.000207924	0.000195176	0.0001982	0.000197522	0.000201921	0.000199868	0.000200704	0.000202026	0.00020412	0.000232786	0.000198366	0.000205492	0.000203197	0.000250591	0.000190771	0.000233706	0.000195194	0.000261293	0.000199063	0.000239688
4	'Aloha'	Sweet	Red and Yellow	2.27e-05	0.000225938	0.000219423	0.000229063	0.000221762	0.000214675	0.000228602	0.000215068	0.000229792	0.000223329	0.000236129	0.000235684	0.000225614	0.000215689	0.000229877	0.000240608	0.000226348	0.000242411	0.000223209	0.000232917	0.000215369	0.000232088	0.000234066	0.00021729	0.000213164	0.000217295	0.000228473	0.000223537	0.000208703	0.000221945	0.000223514	0.000226468	0.000209803	0.000213541	0.000223451	0.000248669	0.000228269	0.00022202	0.00022379	0.000275066	0.000210185	0.000250373	0.000215645	0.000284986	0.000213677	0.000256972
5	'Aloha'	Sweet	Red and Yellow	2.16e-05	0.000184952	0.000184349	0.000188808	0.000190453	0.00018781	0.000172358	0.000192947	0.000176101	0.000192337	0.000195683	0.000213218	0.000196605	0.000193929	0.000205749	0.000219996	0.000195891	0.000206012	0.000192032	0.000202222	0.00018593	0.000206748	0.000195675	0.000188721	0.000180751	0.00017739	0.000191239	0.000181357	0.000188641	0.000185409	0.000190805	0.000179781	0.000187585	0.00018262	0.000189283	0.000216775	0.000182581	0.000188246	0.000196508	0.000240102	0.000181313	0.00021811	0.000182458	0.000257501	0.000183161	0.000229155
6	'Aloha'	Sweet	Red and Yellow	1.78e-05	0.000178152	0.000177163	0.000178785	0.000185849	0.000179279	0.000177041	0.000181847	0.000174118	0.00017114	0.000184598	0.000198133	0.000190557	0.000183023	0.000190125	0.000209657	0.000183766	0.000196579	0.000176979	0.000200005	0.000183192	0.000192814	0.000179522	0.000178515	0.000176531	0.000172818	0.000180961	0.000170794	0.000169845	0.000179038	0.000185358	0.000182703	0.000170521	0.000172694	0.000173201	0.000214533	0.000169373	0.00018413	0.000182428	0.000231537	0.000170798	0.000228149	0.000176555	0.000244699	0.000178078	0.000215425
7	'Aloha'	Sweet	Red and Yellow	1.83e-05	0.000183728	0.000187162	0.000188113	0.000187915	0.000189798	0.000187667	0.000187752	0.00018052	0.000186745	0.000190131	0.000203359	0.000176016	0.000190108	0.000196975	0.000222001	0.000185379	0.000205461	0.000191584	0.000196668	0.000174263	0.00019607	0.000194002	0.000184756	0.000177769	0.000185335	0.000183718	0.000172553	0.000179984	0.000173848	0.000186455	0.000190841	0.0001784	0.000178259	0.000191019	0.000210277	0.000179694	0.000189529	0.000189206	0.000241908	0.000176654	0.000222383	0.000179646	0.000247728	0.000186657	0.000226572
8	'Aloha'	Sweet	Red and Yellow	1.73e-05	0.000166564	0.00017481	0.000179212	0.000174304	0.000178291	0.000169127	0.000176172	0.00017748	0.000172304	0.000177689	0.000185936	0.000176542	0.000186959	0.00017765	0.000198647	0.000183965	0.000184209	0.000173679	0.000175888	0.000171319	0.000183968	0.000181903	0.000171828	0.000173558	0.000168688	0.000172076	0.000163655	0.000172094	0.000167374	0.000176898	0.000174532	0.000170662	0.000170581	0.000168788	0.000199924	0.000162413	0.00017804	0.00017008	0.000222417	0.000166994	0.000197264	0.00016816	0.000228412	0.000178902	0.000196775
9	'Aloha'	Sweet	Red and Yellow	2.02e-05	0.000196676	0.000195629	0.000202307	0.000197588	0.000192826	0.000191765	0.000203625	0.000190394	0.000194074	0.000206465	0.000212752	0.000198347	0.000195113	0.000206685	0.000218084	0.000201227	0.000205641	0.000201902	0.000202548	0.000196007	0.000205246	0.000204913	0.000184274	0.000182652	0.000189477	0.000192728	0.000184641	0.000188749	0.000183741	0.000192532	0.00019523	0.000192651	0.000188064	0.000195154	0.000216058	0.000185562	0.000194495	0.000190778	0.000239194	0.000191479	0.00021036	0.000187086	0.000253534	0.000194551	0.000209243
10	'Aloha'	Sweet	Red and Yellow	1.86e-05	0.000187479	0.000182453	0.000183017	0.000187438	0.00018592	0.000189522	0.000185927	0.000178645	0.000176705	0.000188519	0.000190803	0.000190376	0.00018317	0.000185466	0.000202088	0.00018245	0.000196213	0.000183681	0.000186784	0.000179552	0.00019074	0.000189491	0.000184285	0.000172385	0.000164845	0.000179036	0.000176166	0.000171383	0.000183077	0.000171072	0.000183634	0.000175595	0.000172642	0.000173849	0.000202487	0.000175001	0.000190928	0.000181551	0.000226807	0.00017532	0.000203057	0.000172774	0.000236673	0.000176168	0.00020744
11	'Aloha'	Sweet	Red and Yellow	1.92e-05	0.000177466	0.000171281	0.000175539	0.000183234	0.000178998	0.000176552	0.000179222	0.000174921	0.000175972	0.000177341	0.000203278	0.000174454	0.000188801	0.000190489	0.000202918	0.000188527	0.000191253	0.000182374	0.000197827	0.000181421	0.000191638	0.000182839	0.000165528	0.00016889	0.000173724	0.00019024	0.000167361	0.000174599	0.000183814	0.00018089	0.000181167	0.000173264	0.000170328	0.000179231	0.000210141	0.000165379	0.000182037	0.000180864	0.000230668	0.000166878	0.0002121	0.000173555	0.000232753	0.000179223	0.00021807
12	'Aloha'	Sweet	Red and Yellow	1.96e-05	0.000176946	0.00017956	0.000189797	0.00018885	0.000190198	0.000187041	0.000185744	0.00017968	0.00018373	0.000193823	0.000204916	0.000180408	0.000179316	0.000186776	0.000202577	0.000190298	0.000199496	0.000180169	0.000189466	0.000177851	0.00019529	0.000187642	0.000178623	0.000174262	0.000175432	0.000183402	0.000175236	0.000164404	0.000181685	0.000184297	0.000180341	0.00017845	0.000179929	0.000176127	0.000219262	0.000178895	0.000177382	0.000192328	0.000230521	0.000171867	0.000205512	0.000173551	0.000239548	0.000181339	0.000202003
13	'Aloha'	Sweet	Red and Yellow	1.65e-05	0.000174421	0.000178492	0.000174993	0.000178853	0.000173915	0.000171336	0.000163651	0.000167848	0.00017887	0.00018458	0.000186551	0.000169256	0.000176902	0.000179564	0.000200267	0.000173701	0.000178893	0.000177002	0.000182304	0.000168525	0.000187546	0.00017076	0.000168809	0.000163975	0.000168784	0.000178945	0.000164138	0.000165637	0.000163856	0.000178872	0.000177099	0.000159297	0.00016979	0.000172618	0.000203019	0.000166249	0.000172241	0.000170614	0.000221612	0.000167253	0.000198935	0.000162095	0.000217898	0.000171047	0.000196967
14	'Aloha'	Sweet	Red and Yellow	2.03e-05	0.000191083	0.00018564	0.000187017	0.000185313	0.000192239	0.000185549	0.000188022	0.000197555	0.000186609	0.000191573	0.000202818	0.000186315	0.000196158	0.000199185	0.000207622	0.000196533	0.000201452	0.000188516	0.000196051	0.000190532	0.000203389	0.000189902	0.000179602	0.000185795	0.000184589	0.000193798	0.00018323	0.000186737	0.000188661	0.000195155	0.000187431	0.000191507	0.000181953	0.000190929	0.000215236	0.000186428	0.000192576	0.000197786	0.000235485	0.000183318	0.000222867	0.000187201	0.000251129	0.000199087	0.000222328
15	'Aloha'	Sweet	Red and Yellow	1.84e-05	0.000187382	0.000178642	0.000176664	0.000184561	0.000185235	0.00017877	0.000179062	0.000181625	0.000191286	0.000184292	0.000207846	0.000185811	0.000189663	0.000190395	0.00020194	0.000182966	0.000198111	0.000185277	0.000187751	0.000177102	0.000194803	0.00018987	0.000179168	0.000168467	0.000174621	0.000189241	0.000182144	0.000172613	0.00016808	0.000181587	0.000178691	0.000175251	0.000180884	0.000179597	0.00019954	0.000179736	0.000175676	0.000179059	0.00021902	0.000172347	0.000210677	0.000169206	0.000236893	0.000183554	0.000198982
16	'Aloha'	Sweet	Red and Yellow	1.84e-05	0.000180477	0.000190367	0.000182238	0.000170143	0.000181061	0.000173113	0.000183473	0.00018465	0.000184687	0.000196856	0.000191565	0.000178348	0.000189161	0.000198817	0.000199539	0.000181342	0.000195796	0.00018884	0.000182569	0.000178632	0.000196224	0.00019055	0.000175181	0.0001685	0.000174179	0.000191098	0.000176657	0.000170415	0.000169825	0.000184089	0.00017829	0.000177157	0.000174018	0.000170062	0.000199168	0.000174988	0.000177205	0.000173333	0.00022285	0.000166594	0.000205436	0.000169041	0.000220834	0.000170855	0.000198845
[truncated: 2,255 more columns]
